# Supplementary material for: Evolutionary Sweeps of Subviral Parasites and Their Phage Host Bring Unique Parasite Variants and Disappearance of a Phage CRISPR-Cas System
Source: mBio. 2022 Feb 15;13(1):e03088-21. doi: 10.1128/mbio.03088-21 (PMC8844924; doi:10.1128/mbio.03088-21)
Supplement: DATA SET S1 [file mbio.03088-21-sd001.xlsx]

## Sheet: Stool Samples
Stool_Aliquot_ID	Site	Date	Loci PCR	# ICP1 Isolates	# VC Isolates
KDCP-19	Dhaka	5-2017	CRISPR-Cas	1	4
KDCP-24	Dhaka	5-2017	CRISPR-Cas	1	4
KDCP-28	Dhaka	5-2017	Not Tested	0	4
KDCP-35	Dhaka	5-2017	CRISPR-Cas	3	4
KDCP-55	Dhaka	9-2017	Not Detected	0	4
KDCP-68	Dhaka	2-2018	Not Detected	0	3
KDCP-07	Dhaka	4-2017	CRISPR-Cas	2	0
KMCP-76	Mathbaria	5-2018	BOTH	6	0
KMCP-107	Mathbaria	5-2019	odn Nuclease	0	1
KDCP-269	Dhaka	9-2019	Not Detected	0	0
KDCP-271	Dhaka	9-2019	odn Nuclease	0	0
KDCP-272	Dhaka	9-2019	odn Nuclease	0	0
KDCP-275	Dhaka	9-2019	Not Detected	0	0
KMCP-01	Mathbaria	4-2017	Not Detected	0	1
KMCP-16	Mathbaria	5-2017	Not Detected	0	3
KMCP-18	Mathbaria	5-2017	Not Tested	0	1
KMCP-19	Mathbaria	5-2017	Not Tested	0	1
KDCP-20	Dhaka	5-2017	Not Detected	0	1
KDCP-26	Dhaka	5-2017	CRISPR-Cas	2	2
KDCP-32	Dhaka	5-2017	Not Tested	0	1
KDCP-42	Dhaka	5-2017	Not Tested	0	1
KDCP-54	Dhaka	8-2017	Not Detected	0	1
KDCP-56	Dhaka	9-2017	Not Detected	0	2
KDCP-57	Dhaka	9-2017	Not Tested	0	1
KDCP-66	Dhaka	12-2017	CRISPR-Cas	0	1
KDCP-73	Dhaka	2-2018	Not Detected	0	2
KDCP-74	Dhaka	2-2018	CRISPR-Cas	0	1
KMCP-49	Mathbaria	3-2018	Not Detected	0	1
KMCP-52	Mathbaria	4-2018	Not Detected	0	1
KMCP-55	Mathbaria	4-2018	CRISPR-Cas	1	1
KMCP-56	Mathbaria	4-2018	Not Detected	0	1
KMCP-57	Mathbaria	4-2018	CRISPR-Cas	0	1
KMCP-61	Mathbaria	4-2018	CRISPR-Cas	0	1
KMCP-65	Mathbaria	4-2018	Not Detected	0	1
KMCP-67	Mathbaria	4-2018	CRISPR-Cas	0	1
KMCP-68	Mathbaria	4-2018	CRISPR-Cas	0	1
KDCP-79	Dhaka	4-2018	Not Detected	0	1
KDCP-81	Dhaka	4-2018	Not Detected	0	1
KDCP-82	Dhaka	4-2018	Not Detected	0	1
KDCP-83	Dhaka	4-2018	Not Detected	0	1
KDCP-87	Dhaka	4-2018	Not Detected	0	1
KMCP-69	Mathbaria	5-2018	Not Detected	0	1
KMCP-70	Mathbaria	5-2018	CRISPR-Cas	0	1
KMCP-72	Mathbaria	5-2018	Not Detected	0	1
KMCP-80	Mathbaria	5-2018	Not Detected	0	1
KMCP-85	Mathbaria	5-2018	Not Detected	0	1
KMCP-88	Mathbaria	5-2018	BOTH	1	1
KMCP-90	Mathbaria	5-2018	Not Detected	0	3
KDCP-90	Dhaka	5-2018	Not Tested	0	1
KDCP-98	Dhaka	5-2018	Not Tested	0	1
KMCP-93	Mathbaria	6-2018	Not Detected	0	1
KDCP-103	Dhaka	6-2018	Not Tested	0	1
KDCP-136	Dhaka	9-2018	Not Tested	0	1
KDCP-137	Dhaka	9-2018	Not Tested	0	2
KDCP-140	Dhaka	9-2018	Not Tested	0	1
KDCP-144	Dhaka	9-2018	Not Tested	0	1
KDCP-147	Dhaka	9-2018	Not Tested	0	1
KDCP-148	Dhaka	10-2018	Not Tested	0	1
KDCP-152	Dhaka	10-2018	Not Tested	0	1
KDCP-154	Dhaka	10-2018	Not Tested	0	1
KDCP-168	Dhaka	11-2018	Not Tested	0	1
KDCP-187	Dhaka	1-2019	Not Tested	0	1
KDCP-195	Dhaka	2-2019	Not Tested	0	1
KDCP-202	Dhaka	3-2019	Not Tested	0	1
KDCP-208	Dhaka	3-2019	Not Tested	0	1
KDCP-215	Dhaka	4-2019	Not Tested	0	1
KDCP-220	Dhaka	4-2019	Not Tested	0	1
KMCP-119	Mathbaria	5-2019	Not Detected	0	1
KMCP-134	Mathbaria	5-2019	odn Nuclease	0	1
KMCP-137	Mathbaria	5-2019	odn Nuclease	0	1
KMCP-138	Mathbaria	5-2019	odn Nuclease	1	1
KDCP-226	Dhaka	5-2019	Not Tested	0	1
KDCP-228	Dhaka	5-2019	Not Tested	0	1
KDCP-231	Dhaka	5-2019	Not Tested	0	1
KMCP-145	Mathbaria	6-2019	Not Tested	0	1
KMCP-146	Mathbaria	6-2019	odn Nuclease	0	1
KMCP-160	Mathbaria	6-2019	Not Tested	0	2
KDCP-241	Dhaka	6-2019	Not Detected	0	1
KDCP-245	Dhaka	6-2019	Not Detected	0	1
KDCP-250	Dhaka	7-2019	Not Tested	0	1
KDCP-254	Dhaka	7-2019	Not Tested	0	1
KDCP-260	Dhaka	8-2019	odn Nuclease	1	1
KDCP-262	Dhaka	8-2019	Not Detected	0	2
KDCP-264	Dhaka	8-2019	Not Tested	0	1
KDCP-270	Dhaka	9-2019	odn Nuclease	0	1
KDCP-278	Dhaka	9-2019	odn Nuclease	1	1
KDCP-281	Dhaka	9-2019	Not Tested	0	1
KDCP-01	Dhaka	11-2016	CRISPR-Cas	0	1
KDCP-02	Dhaka	11-2016	Not Tested	0	1
KDCP-03	Dhaka	11-2016	Not Tested	0	1
KDCP-05	Dhaka	11-2016	CRISPR-Cas	1	1
KDCP-04	Dhaka	12-2016	Not Detected	0	1
KMCP-07	Mathbaria	4-2017	CRISPR-Cas	0	3
KDCP-06	Dhaka	4-2017	Not Tested	0	1
KDCP-11	Dhaka	4-2017	Not Tested	0	1
KDCP-12	Dhaka	4-2017	Not Tested	0	1
KDCP-16	Dhaka	5-2017	Not Detected	0	1
KDCP-17	Dhaka	5-2017	Not Tested	0	1
KDCP-18	Dhaka	5-2017	CRISPR-Cas	2	3
KDCP-21	Dhaka	5-2017	Not Detected	0	1
KDCP-25	Dhaka	5-2017	Not Detected	0	2
KDCP-36	Dhaka	5-2017	CRISPR-Cas	2	1
KDCP-37	Dhaka	5-2017	CRISPR-Cas	1	2
KDCP-38	Dhaka	5-2017	CRISPR-Cas	3	1
KDCP-39	Dhaka	5-2017	CRISPR-Cas	2	4
KDCP-40	Dhaka	5-2017	CRISPR-Cas	0	1
KDCP-41	Dhaka	5-2017	Not Detected	0	1
KDCP-43	Dhaka	5-2017	Not Tested	0	1
KDCP-44	Dhaka	5-2017	Not Tested	0	1
KDCP-50	Dhaka	6-2017	Not Detected	0	1
KDCP-53	Dhaka	6-2017	CRISPR-Cas	0	1
KDCP-58	Dhaka	10-2017	Not Detected	0	1
KDCP-59	Dhaka	10-2017	Not Detected	0	3
KDCP-63	Dhaka	11-2017	Not Tested	0	1
KDCP-69	Dhaka	2-2018	Not Detected	0	1
KDCP-183	Dhaka	1-2019	Not Tested	0	1
KDCP-51	Dhaka	6-2017	Not Detected	0	0
KMCP-54	Mathbaria	4-2018	Not Detected	0	0
KMCP-59	Mathbaria	4-2018	Not Detected	0	0
KMCP-66	Mathbaria	4-2018	CRISPR-Cas	0	0
KDCP-80	Dhaka	4-2018	Not Detected	0	0
KMCP-73	Mathbaria	5-2018	Not Detected	0	0
KMCP-74	Mathbaria	5-2018	Not Detected	0	0
KMCP-77	Mathbaria	5-2018	Not Detected	0	0
KMCP-78	Mathbaria	5-2018	Not Detected	0	0
KMCP-91	Mathbaria	5-2018	CRISPR-Cas	1	0
KMCP-110	Mathbaria	5-2019	odn Nuclease	0	0
KMCP-116	Mathbaria	5-2019	odn Nuclease	1	0
KMCP-117	Mathbaria	5-2019	CRISPR-Cas	1	0
KMCP-120	Mathbaria	5-2019	Not Detected	0	0
KMCP-122	Mathbaria	5-2019	CRISPR-Cas	0	0
KMCP-126	Mathbaria	5-2019	Not Detected	0	0
KMCP-127	Mathbaria	5-2019	odn Nuclease	0	0
KMCP-129	Mathbaria	5-2019	Not Detected	0	0
KMCP-133	Mathbaria	5-2019	Not Detected	0	0
KMCP-147	Mathbaria	6-2019	odn Nuclease	0	0
KDCP-261	Dhaka	8-2019	odn Nuclease	0	0
KMCP-02	Mathbaria	4-2017	CRISPR-Cas	1	0
KMCP-10	Mathbaria	4-2017	CRISPR-Cas	1	0
KMCP-13	Mathbaria	4-2017	CRISPR-Cas	1	0
KDCP-15	Dhaka	5-2017	Not Detected	0	0
KDCP-29	Dhaka	5-2017	Not Detected	0	0
KDCP-34	Dhaka	5-2017	CRISPR-Cas	0	0
KMCP-27	Mathbaria	6-2017	Not Detected	0	0
KMCP-32	Mathbaria	7-2017	Not Detected	0	0
KMCP-34	Mathbaria	8-2017	Not Detected	2	0
KMCP-35	Mathbaria	8-2017	CRISPR-Cas	0	0
KMCP-36	Mathbaria	10-2017	Not Detected	0	0
KDCP-61	Dhaka	10-2017	Not Detected	0	0
KMCP-42	Mathbaria	11-2017	Not Detected	0	0
KDCP-62	Dhaka	11-2017	Not Detected	0	0
KMCP-45	Mathbaria	12-2017	Not Detected	0	0
KDCP-64	Dhaka	12-2017	Not Detected	0	0
KMCP-47	Mathbaria	1-2018	Not Detected	0	0
KDCP-70	Dhaka	2-2018	Not Detected	0	0
KDCP-71	Dhaka	2-2018	Not Detected	0	0
KDCP-72	Dhaka	2-2018	Not Detected	0	0
KDCP-75	Dhaka	2-2018	Not Detected	0	0
KDCP-76	Dhaka	2-2018	Not Detected	0	0
KDCP-77	Dhaka	2-2018	Not Detected	0	0
KDCP-78	Dhaka	2-2018	Not Detected	0	0
KMCP-48	Mathbaria	3-2018	Not Detected	0	0
KMCP-51	Mathbaria	3-2018	Not Detected	0	0
KMCP-53	Mathbaria	4-2018	Not Detected	0	0
KMCP-58	Mathbaria	4-2018	Not Detected	0	0
KMCP-60	Mathbaria	4-2018	Not Detected	0	0
KMCP-62	Mathbaria	4-2018	Not Detected	0	0
KMCP-63	Mathbaria	4-2018	CRISPR-Cas	0	0
KMCP-64	Mathbaria	4-2018	Not Detected	0	0
KDCP-84	Dhaka	4-2018	Not Detected	0	0
KDCP-85	Dhaka	4-2018	Not Detected	0	0
KDCP-86	Dhaka	4-2018	Not Detected	0	0
KMCP-71	Mathbaria	5-2018	Not Detected	0	0
KMCP-75	Mathbaria	5-2018	CRISPR-Cas	0	0
KMCP-79	Mathbaria	5-2018	Not Detected	0	0
KMCP-81	Mathbaria	5-2018	CRISPR-Cas	0	0
KMCP-82	Mathbaria	5-2018	Not Detected	0	0
KMCP-83	Mathbaria	5-2018	CRISPR-Cas	0	0
KMCP-84	Mathbaria	5-2018	Not Detected	0	0
KMCP-86	Mathbaria	5-2018	odn Nuclease	1	0
KMCP-87	Mathbaria	5-2018	Not Detected	0	0
KMCP-89	Mathbaria	5-2018	Not Detected	0	0
KMCP-92	Mathbaria	6-2018	Not Detected	0	0
KMCP-94	Mathbaria	6-2018	Not Detected	0	0
KMCP-95	Mathbaria	11-2018	Not Detected	0	0
KMCP-96	Mathbaria	2-2019	Not Detected	0	0
KMCP-97	Mathbaria	2-2019	Not Detected	0	0
KMCP-98	Mathbaria	3-2019	Not Detected	0	0
KMCP-99	Mathbaria	3-2019	Not Detected	0	0
KMCP-100	Mathbaria	3-2019	Not Detected	0	0
KMCP-101	Mathbaria	4-2019	Not Detected	0	0
KMCP-102	Mathbaria	4-2019	Not Detected	0	0
KMCP-103	Mathbaria	4-2019	Not Detected	0	0
KMCP-104	Mathbaria	4-2019	BOTH	1	0
KMCP-105	Mathbaria	5-2019	Not Detected	0	0
KMCP-106	Mathbaria	5-2019	Not Detected	0	0
KMCP-108	Mathbaria	5-2019	Not Detected	0	0
KMCP-109	Mathbaria	5-2019	Not Detected	0	0
KMCP-111	Mathbaria	5-2019	Not Detected	0	0
KMCP-112	Mathbaria	5-2019	Not Detected	0	0
KMCP-113	Mathbaria	5-2019	Not Detected	0	0
KMCP-114	Mathbaria	5-2019	odn Nuclease	0	0
KMCP-115	Mathbaria	5-2019	odn Nuclease	0	0
KMCP-118	Mathbaria	5-2019	Not Detected	0	0
KMCP-121	Mathbaria	5-2019	odn Nuclease	0	0
KMCP-123	Mathbaria	5-2019	odn Nuclease	0	0
KMCP-124	Mathbaria	5-2019	odn Nuclease	0	0
KMCP-125	Mathbaria	5-2019	Not Detected	0	0
KMCP-128	Mathbaria	5-2019	Not Detected	0	0
KMCP-130	Mathbaria	5-2019	odn Nuclease	0	0
KMCP-131	Mathbaria	5-2019	Not Detected	0	0
KMCP-132	Mathbaria	5-2019	Not Detected	0	0
KMCP-135	Mathbaria	5-2019	odn Nuclease	0	0
KMCP-136	Mathbaria	5-2019	Not Detected	0	0
KMCP-139	Mathbaria	5-2019	Not Detected	0	0
KMCP-140	Mathbaria	5-2019	odn Nuclease	0	0
KMCP-142	Mathbaria	5-2019	Not Detected	0	0
KMCP-143	Mathbaria	6-2019	Not Detected	0	0
KMCP-148	Mathbaria	6-2019	Not Detected	0	0
KMCP-150	Mathbaria	6-2019	odn Nuclease	0	0
KMCP-152	Mathbaria	6-2019	Not Detected	0	0
KMCP-156	Mathbaria	6-2019	odn Nuclease	0	0
KMCP-157	Mathbaria	6-2019	odn Nuclease	1	0
KDCP-240	Dhaka	6-2019	Not Detected	0	0
KDCP-242	Dhaka	6-2019	Not Detected	0	0
KDCP-243	Dhaka	6-2019	Not Detected	0	0
KDCP-244	Dhaka	6-2019	Not Detected	0	0
KMCP-162	Mathbaria	7-2019	Not Detected	0	0
KDCP-246	Dhaka	7-2019	odn Nuclease	1	0
KDCP-247	Dhaka	7-2019	Not Detected	0	0
KDCP-248	Dhaka	7-2019	Not Detected	0	0
KDCP-249	Dhaka	7-2019	odn Nuclease	0	0
KDCP-252	Dhaka	7-2019	odn Nuclease	0	0
KDCP-263	Dhaka	8-2019	odn Nuclease	0	0
KDCP-268	Dhaka	8-2019	Not Detected	0	0
KDCP-273	Dhaka	9-2019	odn Nuclease	1	0
KDCP-274	Dhaka	9-2019	Not Detected	0	0
KDCP-277	Dhaka	9-2019	Not Detected	0	0
KDCP-279	Dhaka	9-2019	Not Detected	0	0

## Sheet: VC isolates
Patient-Isolate_label (Decimal values indicate multiple isoaltes collected from same stool)	Accession	Patient_ID	Isolate_#	Year	City	PLE	SXT ICE
M07.1	SRR14297654	KMCP-07	1	2017	Mathbaria	PLE1	Ind6
M07.2	SRR14297653	KMCP-07	2	2017	Mathbaria	PLE1	Ind6
M07.3	SRR14297629	KMCP-07	3	2017	Mathbaria	PLE1	Ind6
D24.1	SRR14297688	KDCP-24	1	2017	Dhaka	PLE1	Ind6
D37.1	SRR14297693	KDCP-37	1	2017	Dhaka	PLE1	Ind6
D03	SRR14297698	KDCP-03		2016	Dhaka	PLE1	Ind6
D21	SRR14297651	KDCP-21		2017	Dhaka	PLE1	Ind6
D55.1	SRR14297471	KDCP-55	1	2017	Dhaka		Ind6
D55.2	SRR14297572	KDCP-55	2	2017	Dhaka	PLE1	Ind6
D55.3	SRR14297583	KDCP-55	3	2017	Dhaka		Ind6
D55.4	SRR14297594	KDCP-55	4	2017	Dhaka	PLE1	Ind6
D04	SRR14297605	KDCP-04		2016	Dhaka	PLE1	Ind6
D59.1	SRR14297616	KDCP-59	1	2017	Dhaka	PLE1	Ind6
D50	SRR14297625	KDCP-50		2017	Dhaka	PLE1	Ind6
D16	SRR14297489	KDCP-16		2017	Dhaka	PLE1	Ind6
D18.1	SRR14297500	KDCP-18	1	2017	Dhaka	PLE1	Ind6
D25.1	SRR14297511	KDCP-25	1	2017	Dhaka	PLE1	Ind6
D26.1	SRR14297522	KDCP-26	1	2017	Dhaka		Ind6
D73.1	SRR14297636	KDCP-73	1	2018	Dhaka
D39.1	SRR14297529	KDCP-39	1	2017	Dhaka	PLE10	Ind6
D39.2	SRR14297537	KDCP-39	2	2017	Dhaka	PLE10	Ind6
M160.1	SRR14297648	KMCP-160	1	2019	Mathbaria		Ind5
M01	SRR14297649	KMCP-01		2017	Mathbaria		Ind6
D73.2	SRR14297650	KDCP-73	2	2018	Dhaka
D59.2	SRR14297652	KDCP-59	2	2017	Dhaka	PLE1	Ind6
D18.2	SRR14297655	KDCP-18	2	2017	Dhaka	PLE1	Ind6
M90.1	SRR14297657	KMCP-90	1	2018	Mathbaria		Ind5
M90.2	SRR14297658	KMCP-90	2	2018	Mathbaria		Ind5
D68.1	SRR14297659	KDCP-68	1	2018	Dhaka
D68.2	SRR14297660	KDCP-68	2	2018	Dhaka	PLE1
D68.3	SRR14297661	KDCP-68	3	2018	Dhaka
D69	SRR14297662	KDCP-69		2018	Dhaka	PLE1	Ind6
D74	SRR14297542	KDCP-74		2018	Dhaka
D79	SRR14297543	KDCP-79		2018	Dhaka		Ind5
D81	SRR14297544	KDCP-81		2018	Dhaka
D82	SRR14297663	KDCP-82		2018	Dhaka		Ind5
D83	SRR14297665	KDCP-83		2018	Dhaka		Ind5
D87	SRR14297666	KDCP-87		2018	Dhaka		Ind5
D90	SRR14297667	KDCP-90		2018	Dhaka
D98	SRR14297668	KDCP-98		2018	Dhaka		Ind5
D103	SRR14297669	KDCP-103		2018	Dhaka		Ind5
D136	SRR14297670	KDCP-136		2018	Dhaka		Ind5
D137.1	SRR14297671	KDCP-137	1	2018	Dhaka		Ind5
D137.2	SRR14297672	KDCP-137	2	2018	Dhaka		Ind5
D140	SRR14297673	KDCP-140		2018	Dhaka		Ind5
D144	SRR14297674	KDCP-144		2018	Dhaka		Ind5
D147	SRR14297676	KDCP-147		2018	Dhaka		Ind5
D148	SRR14297677	KDCP-148		2018	Dhaka		Ind5
D152	SRR14297678	KDCP-152		2018	Dhaka		Ind5
D154	SRR14297679	KDCP-154		2018	Dhaka		Ind5
D168	SRR14297545	KDCP-168		2018	Dhaka		Ind5
D183	SRR14297546	KDCP-183		2019	Dhaka	PLE1	Ind6
D187	SRR14297547	KDCP-187		2019	Dhaka		Ind5
D195	SRR14297680	KDCP-195		2019	Dhaka		Ind5
D202	SRR14297681	KDCP-202		2019	Dhaka		Ind5
D208	SRR14297682	KDCP-208		2019	Dhaka		Ind5
D215	SRR14297548	KDCP-215		2019	Dhaka		Ind5
D220	SRR14297549	KDCP-220		2019	Dhaka		Ind5
D226	SRR14297550	KDCP-226		2019	Dhaka		Ind5
D228	SRR14297684	KDCP-228		2019	Dhaka		Ind5
D231	SRR14297551	KDCP-231		2019	Dhaka		Ind5
D241	SRR14297552	KDCP-241		2019	Dhaka		Ind5
D245	SRR14297553	KDCP-245		2019	Dhaka		Ind5
D250	SRR14297685	KDCP-250		2019	Dhaka		Ind5
D254	SRR14297686	KDCP-254		2019	Dhaka		Ind5
D260	SRR14297687	KDCP-260		2019	Dhaka		Ind5
D262.1	SRR14297554	KDCP-262	1	2019	Dhaka		Ind5
D262.2	SRR14297555	KDCP-262	2	2019	Dhaka		Ind5
D264	SRR14297556	KDCP-264		2019	Dhaka		Ind5
D270	SRR14297689	KDCP-270		2019	Dhaka		Ind5
D278	SRR14297557	KDCP-278		2019	Dhaka		Ind5
D281	SRR14297558	KDCP-281		2019	Dhaka		Ind5
M49	SRR14297559	KMCP-49		2018	Mathbaria		Ind6
M52	SRR14297690	KMCP-52		2018	Mathbaria		Ind5
M55	SRR14297691	KMCP-55		2018	Mathbaria		Ind5
M56	SRR14297692	KMCP-56		2018	Mathbaria		Ind5
M57	SRR14297560	KMCP-57		2018	Mathbaria		Ind5
M61	SRR14297561	KMCP-61		2018	Mathbaria		Ind5
M65	SRR14297562	KMCP-65		2018	Mathbaria		Ind5
M67	SRR14297694	KMCP-67		2018	Mathbaria		Ind5
M68	SRR14297563	KMCP-68		2018	Mathbaria		Ind5
M69	SRR14297564	KMCP-69		2018	Mathbaria		Ind5
M70	SRR14297565	KMCP-70		2018	Mathbaria		Ind5
M72	SRR14297695	KMCP-72		2018	Mathbaria		Ind5
M80	SRR14297696	KMCP-80		2018	Mathbaria		Ind6
M85	SRR14297697	KMCP-85		2018	Mathbaria		Ind5
M88	SRR14297566	KMCP-88		2018	Mathbaria		Ind5
M90.3	SRR14297567	KMCP-90	3	2018	Mathbaria		Ind5
M93	SRR14297568	KMCP-93		2018	Mathbaria		Ind5
M107	SRR14297699	KMCP-107		2019	Mathbaria		Ind5
M119	SRR14297569	KMCP-119		2019	Mathbaria		Ind5
M134	SRR14297570	KMCP-134		2019	Mathbaria		Ind5
M137	SRR14297571	KMCP-137		2019	Mathbaria		Ind5
M138	SRR14297700	KMCP-138		2019	Mathbaria		Ind5
M145	SRR14297701	KMCP-145		2019	Mathbaria		Ind5
M146	SRR14297458	KMCP-146		2019	Mathbaria		Ind5
M160.2	SRR14297481	KMCP-160	2	2019	Mathbaria		Ind5
D01	SRR14297467	KDCP-01		2016	Dhaka	PLE1	Ind6
D02	SRR14297466	KDCP-02		2016	Dhaka	PLE1	Ind6
D05	SRR14297465	KDCP-05		2016	Dhaka	PLE1	Ind6
D06	SRR14297464	KDCP-06		2017	Dhaka	PLE1	Ind6
D12	SRR14297463	KDCP-12		2017	Dhaka	PLE1	Ind6
D17	SRR14297462	KDCP-17		2017	Dhaka	PLE1	Ind6
D20	SRR14297461	KDCP-20		2017	Dhaka		Ind6
D26.2	SRR14297573	KDCP-26	2	2017	Dhaka		Ind6
D32	SRR14297574	KDCP-32		2017	Dhaka		Ind6
D38	SRR14297575	KDCP-38		2017	Dhaka	PLE1	Ind6
D40	SRR14297576	KDCP-40		2017	Dhaka	PLE1	Ind6
D41	SRR14297577	KDCP-41		2017	Dhaka	PLE1	Ind6
D42	SRR14297578	KDCP-42		2017	Dhaka		Ind6
D43	SRR14297579	KDCP-43		2017	Dhaka	PLE1	Ind6
D44	SRR14297580	KDCP-44		2017	Dhaka	PLE1	Ind6
D53	SRR14297581	KDCP-53		2017	Dhaka	PLE1
D54	SRR14297582	KDCP-54		2017	Dhaka		Ind6
D57	SRR14297584	KDCP-57		2017	Dhaka		Ind6
D58	SRR14297585	KDCP-58		2017	Dhaka	PLE1	Ind6
D63	SRR14297586	KDCP-63		2017	Dhaka	PLE1	Ind6
D66	SRR14297587	KDCP-66		2017	Dhaka
M19	SRR14297588	KMCP-19		2017	Mathbaria		Ind6
D11	SRR14297599	KDCP-11		2017	Dhaka	PLE1	Ind6
M16.1	SRR14297610	KMCP-16	1	2017	Mathbaria		Ind6
M16.2	SRR14297611	KMCP-16	2	2017	Mathbaria		Ind6
M16.3	SRR14297612	KMCP-16	3	2017	Mathbaria		Ind6
M18	SRR14297613	KMCP-18		2017	Mathbaria		Ind6
D24.2	SRR14297622	KDCP-24	2	2017	Dhaka	PLE1	Ind6
D37.2	SRR14297623	KDCP-37	2	2017	Dhaka	PLE1	Ind6
D59.3	SRR14297624	KDCP-59	3	2017	Dhaka	PLE1	Ind6
D18.3	SRR14297626	KDCP-18	3	2017	Dhaka	PLE1	Ind6
D25.2	SRR14297627	KDCP-25	2	2017	Dhaka	PLE1	Ind6
D24.3	SRR14297628	KDCP-24	3	2017	Dhaka	PLE1	Ind6
D24.4	SRR14297482	KDCP-24	4	2017	Dhaka	PLE1	Ind6
D19.1	SRR14297483	KDCP-19	1	2017	Dhaka		Ind6
D19.2	SRR14297484	KDCP-19	2	2017	Dhaka		Ind6
D19.3	SRR14297485	KDCP-19	3	2017	Dhaka		Ind6
D19.4	SRR14297486	KDCP-19	4	2017	Dhaka		Ind6
D36	SRR14297487	KDCP-36		2017	Dhaka	PLE1	Ind6
D35.1	SRR14297488	KDCP-35	1	2017	Dhaka	PLE1	Ind6
D35.2	SRR14297490	KDCP-35	2	2017	Dhaka	PLE1	Ind6
D28.1	SRR14297491	KDCP-28	1	2017	Dhaka	PLE1	Ind6
D28.2	SRR14297492	KDCP-28	2	2017	Dhaka	PLE1	Ind6
D28.3	SRR14297493	KDCP-28	3	2017	Dhaka	PLE1	Ind6
D28.4	SRR14297494	KDCP-28	4	2017	Dhaka	PLE1	Ind6
D35.3	SRR14297495	KDCP-35	3	2017	Dhaka	PLE1	Ind6
D35.4	SRR14297496	KDCP-35	4	2017	Dhaka	PLE1	Ind6
D39.3	SRR14297497	KDCP-39	3	2017	Dhaka	PLE10	Ind6
D39.4	SRR14297498	KDCP-39	4	2017	Dhaka	PLE10	Ind6
D56.1	SRR14297499	KDCP-56	1	2017	Dhaka		Ind6
D56.2	SRR14297501	KDCP-56	2	2017	Dhaka		Ind6

## Sheet: ICP1 Isolates
Phage Name	Accession	Patient ID	anti-PLE locus
2017_Dha_B	MW794158	KDCP-18	CRISPR
2017_Dha_S	MW794166	KDCP-18	CRISPR
2017_Dha_C	MW794159	KDCP-19	CRISPR
2017_Dha_D	MW794160	KDCP-24	CRISPR
2017_Dha_R	MW794165	KDCP-26	CRISPR
2017_Dha_V	MW794167	KDCP-26	CRISPR
2017_Dha_N	MW794162	KDCP-35	CRISPR
2017_Dha_O	MW794163	KDCP-35	CRISPR
2017_Dha_P	MW794164	KDCP-35	CRISPR
2017_Dha_W	MW794168	KDCP-36	CRISPR
2017_Dha_X	MW794169	KDCP-36	CRISPR
2017_Dha_E	MW794161	KDCP-37	CRISPR
2017_Dha_Y	MW794170	KDCP-38	CRISPR
2017_Dha_Z	MW794171	KDCP-38	CRISPR
2017_Dha_AA	MW794153	KDCP-38	CRISPR
2017_Dha_AB	MW794154	KDCP-39	CRISPR
2017_Dha_AC	MW794155	KDCP-39	CRISPR
2016_Dha_A	MW794151	KDCP-05	CRISPR
2017_Dha_A	MW794152	KDCP-07	CRISPR
2017_Dha_F	MZ292654	KDCP-07	CRISPR
2017_Mat_K	MW794173	KMCP-10	CRISPR
2019_Mat_005	MW794188	KMCP-104	CRISPR
2019_Mat_C	MW794190	KMCP-117	CRISPR
2017_Mat_H	MN419153	KMCP-13	CRISPR
2017_Mat_I	MW794172	KMCP-02	CRISPR
2017_Dha_AD	MW794156	KMCP-34	CRISPR
2017_Dha_AE	MW794157	KMCP-34	CRISPR
2018_Mat_B	MW794183	KMCP-55	CRISPR
2018_Mat_159	MW794177	KMCP-76	CRISPR
2018_Mat_164	MW794179	KMCP-76	CRISPR
2018_Mat_166	MW794180	KMCP-76	CRISPR
2018_Mat_170	MW794182	KMCP-76	CRISPR
2018_Mat_004	MW794176	KMCP-91	CRISPR
2019_Dha_007	MW794184	KDCP-246	odn
2019_Dha_G	MW794185	KDCP-260	odn
2019_Dha_H	MW794186	KDCP-273	odn
2019_Dha_I	MW794187	KDCP-278	odn
2019_Mat_B	MW794189	KMCP-116	odn
2019_Mat_D	MW794191	KMCP-138	odn
2019_Mat_E	MW794192	KMCP-157	odn
2018_Mat_160	MW794178	KMCP-76	odn
2018_Mat_167	MW794181	KMCP-76	odn
2018_Mat_001	MW794174	KMCP-86	odn
2018_Mat_002	MW794175	KMCP-88	odn
