# Supplementary material for: Evolutionary Sweeps of Subviral Parasites and Their Phage Host Bring Unique Parasite Variants and Disappearance of a Phage CRISPR-Cas System
Source: mBio. 2022 Feb 15;13(1):e03088-21. doi: 10.1128/mbio.03088-21 (PMC8844924; doi:10.1128/mbio.03088-21)
Supplement: DATA SET S2 [file mbio.03088-21-sd002.xlsx]

## Sheet: Sheet1
Accession	Year	Country	PLE
SRR16204512	2019	Bangladesh
SRR16204511	2019	Bangladesh
SRR16204500	2018	Bangladesh
SRR16204489	2017	Bangladesh
SRR16204478	2016	Bangladesh
SRR16204474	2017	Bangladesh
SRR16204473	2016	Bangladesh
SRR16204472	2017	Bangladesh
SRR16204471	2017	Bangladesh
SRR16204470	2018	Bangladesh
SRR16204510	2018	Bangladesh
SRR16204509	2019	Bangladesh
SRR16204508	2019	Bangladesh
SRR16204507	2019	Bangladesh
SRR16204506	2019	Bangladesh
SRR16204505	2019	Bangladesh
SRR16204504	2018	Bangladesh
SRR16204503	2018	Bangladesh
SRR16204502	2018	Bangladesh
SRR16204501	2019	Bangladesh
SRR16204499	2019	Bangladesh
SRR16204498	2019	Bangladesh
SRR16204497	2019	Bangladesh
SRR16204496	2019	Bangladesh
SRR16204495	2017	Bangladesh
SRR16204494	2017	Bangladesh
SRR16204493	2017	Bangladesh
SRR16204492	2017	Bangladesh
SRR16204491	2017	Bangladesh	PLE1
SRR16204490	2017	Bangladesh	PLE10
SRR16204488	2017	Bangladesh
SRR16204487	1957	India
SRR16204486	1966	Thailand
SRR16204485	1966	Bangladesh	PLE5
SRR16204484	1931	Iraq	PLE5
SRR16204483	2017	Bangladesh
SRR16204482	2017	Bangladesh
SRR16204481	2017	Bangladesh
SRR16204480	2014	Bangladesh
SRR16204479	2016	Bangladesh
SRR16204477	2014	Bangladesh	PLE1
SRR16204476	2014	Bangladesh	PLE1
SRR16204475	2015	Bangladesh
GCA_000006745.1	1971	Bangladesh
GCA_002749635.1	1978	Bahrain
SRR14297458	2019	Bangladesh
SRR14297459	2010	Bangladesh	PLE1
SRR14297460	2009	Bangladesh	PLE1
SRR14297461	2017	Bangladesh
SRR14297462	2017	Bangladesh	PLE1
SRR14297463	2017	Bangladesh	PLE1
SRR14297464	2017	Bangladesh	PLE1
SRR14297465	2016	Bangladesh	PLE1
SRR14297466	2016	Bangladesh	PLE1
SRR14297467	2016	Bangladesh	PLE1
SRR14297468	2019	Bangladesh
SRR14297469	2019	Bangladesh
SRR14297470	2019	Bangladesh
SRR14297471	2017	Bangladesh
SRR14297472	2019	Bangladesh
SRR14297473	2019	Bangladesh
SRR14297474	2019	Bangladesh
SRR14297475	2019	Bangladesh
SRR14297476	2018	Bangladesh
SRR14297477	2018	Bangladesh
SRR14297478	2018	Bangladesh
SRR14297479	2018	Bangladesh
SRR14297480	2018	Bangladesh
SRR14297481	2019	Bangladesh
SRR14297482	2017	Bangladesh	PLE1
SRR14297483	2017	Bangladesh
SRR14297484	2017	Bangladesh
SRR14297485	2017	Bangladesh
SRR14297486	2017	Bangladesh
SRR14297487	2017	Bangladesh	PLE1
SRR14297488	2017	Bangladesh	PLE1
SRR14297489	2017	Bangladesh	PLE1
SRR14297490	2017	Bangladesh	PLE1
SRR14297491	2017	Bangladesh	PLE1
SRR14297492	2017	Bangladesh	PLE1
SRR14297493	2017	Bangladesh	PLE1
SRR14297494	2017	Bangladesh	PLE1
SRR14297495	2017	Bangladesh	PLE1
SRR14297496	2017	Bangladesh	PLE1
SRR14297497	2017	Bangladesh	PLE10
SRR14297498	2017	Bangladesh	PLE10
SRR14297499	2017	Bangladesh
SRR14297500	2017	Bangladesh	PLE1
SRR14297501	2017	Bangladesh
SRR14297502	2012	Bangladesh	PLE1
SRR14297503	2014	Bangladesh	PLE1
SRR14297504	2015	Bangladesh	PLE1
SRR14297505	2016	Bangladesh	PLE1
SRR14297506	2012	Bangladesh
SRR14297507	2012	Bangladesh	PLE4
SRR14297508	2013	Bangladesh	PLE1
SRR14297509	2013	Bangladesh	PLE1
SRR14297510	2012	Bangladesh
SRR14297511	2017	Bangladesh	PLE1
SRR14297512	2012	Bangladesh
SRR14297513	2012	Bangladesh
SRR14297514	2013	Bangladesh
SRR14297515	2013	Bangladesh	PLE1
SRR14297516	2013	Bangladesh	PLE1
SRR14297517	2013	Bangladesh	PLE1
SRR14297518	2013	Bangladesh	PLE1
SRR14297519	2013	Bangladesh	PLE1
SRR14297520	2013	Bangladesh	PLE1
SRR14297521	2014	Bangladesh	PLE1
SRR14297522	2017	Bangladesh
SRR14297523	2014	Bangladesh	PLE1
SRR14297524	2015	Bangladesh	PLE1
SRR14297525	2015	Bangladesh	PLE1
SRR14297526	2015	Bangladesh
SRR14297527	2015	Bangladesh
SRR14297528	2016	Bangladesh	PLE1
SRR14297529	2017	Bangladesh	PLE10
SRR14297530	2015	Bangladesh	PLE1
SRR14297531	2012	Bangladesh	PLE1
SRR14297532	2015	Bangladesh	PLE1
SRR14297533	2015	Bangladesh	PLE1
SRR14297534	2015	Bangladesh	PLE1
SRR14297535	2012	Bangladesh
SRR14297536	2012	Bangladesh	PLE1
SRR14297537	2017	Bangladesh	PLE10
SRR14297538	2012	Bangladesh	PLE1
SRR14297539	2012	Bangladesh	PLE1
SRR14297540	2013	Bangladesh	PLE1
SRR14297541	2013	Bangladesh	PLE1
SRR14297542	2018	Bangladesh
SRR14297543	2018	Bangladesh
SRR14297544	2018	Bangladesh
SRR14297545	2018	Bangladesh
SRR14297546	2019	Bangladesh	PLE1
SRR14297547	2019	Bangladesh
SRR14297548	2019	Bangladesh
SRR14297549	2019	Bangladesh
SRR14297550	2019	Bangladesh
SRR14297551	2019	Bangladesh
SRR14297552	2019	Bangladesh
SRR14297553	2019	Bangladesh
SRR14297554	2019	Bangladesh
SRR14297555	2019	Bangladesh
SRR14297556	2019	Bangladesh
SRR14297557	2019	Bangladesh
SRR14297558	2019	Bangladesh
SRR14297559	2018	Bangladesh
SRR14297560	2018	Bangladesh
SRR14297561	2018	Bangladesh
SRR14297562	2018	Bangladesh
SRR14297563	2018	Bangladesh
SRR14297564	2018	Bangladesh
SRR14297565	2018	Bangladesh
SRR14297566	2018	Bangladesh
SRR14297567	2018	Bangladesh
SRR14297568	2018	Bangladesh
SRR14297569	2019	Bangladesh
SRR14297570	2019	Bangladesh
SRR14297571	2019	Bangladesh
SRR14297572	2017	Bangladesh	PLE1
SRR14297573	2017	Bangladesh
SRR14297574	2017	Bangladesh
SRR14297575	2017	Bangladesh	PLE1
SRR14297576	2017	Bangladesh	PLE1
SRR14297577	2017	Bangladesh	PLE1
SRR14297578	2017	Bangladesh
SRR14297579	2017	Bangladesh	PLE1
SRR14297580	2017	Bangladesh	PLE1
SRR14297581	2017	Bangladesh	PLE1
SRR14297582	2017	Bangladesh
SRR14297583	2017	Bangladesh
SRR14297584	2017	Bangladesh
SRR14297585	2017	Bangladesh	PLE1
SRR14297586	2017	Bangladesh	PLE1
SRR14297587	2017	Bangladesh
SRR14297588	2017	Bangladesh
SRR14297589	2017	Bangladesh
SRR14297590	2017	Bangladesh	PLE1
SRR14297591	2002	Bangladesh
SRR14297592	2002	Bangladesh
SRR14297593	2002	Bangladesh
SRR14297594	2017	Bangladesh	PLE1
SRR14297595	2003	Bangladesh
SRR14297596	2003	Bangladesh
SRR14297597	2005	Bangladesh	PLE1
SRR14297598	2001	Bangladesh
SRR14297599	2017	Bangladesh	PLE1
SRR14297600	2011	Bangladesh
SRR14297601	2011	Bangladesh
SRR14297602	2011	Bangladesh
SRR14297603	2011	Bangladesh	PLE1
SRR14297604	2011	Bangladesh
SRR14297605	2016	Bangladesh	PLE1
SRR14297606	2013	Haiti
SRR14297607	2013	Haiti
SRR14297608	2013	Haiti
SRR14297609	2013	Haiti
SRR14297610	2017	Bangladesh
SRR14297611	2017	Bangladesh
SRR14297612	2017	Bangladesh
SRR14297613	2017	Bangladesh
SRR14297614	2007	Bangladesh
SRR14297615	2008	Bangladesh
SRR14297616	2017	Bangladesh	PLE1
SRR14297617	2008	Bangladesh	PLE3
SRR14297618	2009	Bangladesh	PLE1
SRR14297619	2009	Bangladesh	PLE3
SRR14297620	2010	Bangladesh	PLE1
SRR14297621	2011	Bangladesh
SRR14297622	2017	Bangladesh	PLE1
SRR14297623	2017	Bangladesh	PLE1
SRR14297624	2017	Bangladesh	PLE1
SRR14297625	2017	Bangladesh	PLE1
SRR14297626	2017	Bangladesh	PLE1
SRR14297627	2017	Bangladesh	PLE1
SRR14297628	2017	Bangladesh	PLE1
SRR14297629	2017	Bangladesh	PLE1
SRR14297630	2014	Bangladesh	PLE1
SRR14297631	2014	Bangladesh	PLE1
SRR14297632	2014	Bangladesh	PLE1
SRR14297633	2014	Bangladesh	PLE1
SRR14297634	2014	Bangladesh	PLE1
SRR14297635	2015	Bangladesh	PLE1
SRR14297636	2018	Bangladesh
SRR14297637	2015	Bangladesh	PLE1
SRR14297638	2015	Bangladesh	PLE1
SRR14297639	2016	Bangladesh	PLE1
SRR14297640	2016	Bangladesh	PLE1
SRR14297641	2016	Bangladesh	PLE1
SRR14297642	2013	Bangladesh	PLE1
SRR14297643	2013	Bangladesh	PLE1
SRR14297644	2013	Bangladesh	PLE1
SRR14297645	2014	Bangladesh	PLE1
SRR14297646	2014	Bangladesh	PLE1
SRR14297647	2014	Bangladesh	PLE1
SRR14297648	2019	Bangladesh
SRR14297649	2017	Bangladesh
SRR14297650	2018	Bangladesh
SRR14297651	2017	Bangladesh	PLE1
SRR14297652	2017	Bangladesh	PLE1
SRR14297653	2017	Bangladesh	PLE1
SRR14297654	2017	Bangladesh	PLE1
SRR14297655	2017	Bangladesh	PLE1
SRR14297656	2015	Bangladesh
SRR14297657	2018	Bangladesh
SRR14297658	2018	Bangladesh
SRR14297659	2018	Bangladesh
SRR14297660	2018	Bangladesh	PLE1
SRR14297661	2018	Bangladesh
SRR14297662	2018	Bangladesh	PLE1
SRR14297663	2018	Bangladesh
SRR14297664	2015	Bangladesh	PLE1
SRR14297665	2018	Bangladesh
SRR14297666	2018	Bangladesh
SRR14297667	2018	Bangladesh
SRR14297668	2018	Bangladesh
SRR14297669	2018	Bangladesh
SRR14297670	2018	Bangladesh
SRR14297671	2018	Bangladesh
SRR14297672	2018	Bangladesh
SRR14297673	2018	Bangladesh
SRR14297674	2018	Bangladesh
SRR14297675	2015	Bangladesh	PLE1
SRR14297676	2018	Bangladesh
SRR14297677	2018	Bangladesh
SRR14297678	2018	Bangladesh
SRR14297679	2018	Bangladesh
SRR14297680	2019	Bangladesh
SRR14297681	2019	Bangladesh
SRR14297682	2019	Bangladesh
SRR14297683	2015	Bangladesh
SRR14297684	2019	Bangladesh
SRR14297685	2019	Bangladesh
SRR14297686	2019	Bangladesh
SRR14297687	2019	Bangladesh
SRR14297688	2017	Bangladesh	PLE1
SRR14297689	2019	Bangladesh
SRR14297690	2018	Bangladesh
SRR14297691	2018	Bangladesh
SRR14297692	2018	Bangladesh
SRR14297693	2017	Bangladesh	PLE1
SRR14297694	2018	Bangladesh
SRR14297695	2018	Bangladesh
SRR14297696	2018	Bangladesh
SRR14297697	2018	Bangladesh
SRR14297698	2016	Bangladesh	PLE1
SRR14297699	2019	Bangladesh
SRR14297700	2019	Bangladesh
SRR14297701	2019	Bangladesh
GCA_000016245.1	1965	India	PLE5
DRX062961	2007	India
DRX062962	2007	India
DRX062963	2007	India
DRX062964	2007	India
DRX062965	2007	India
DRX062966	2007	India
DRX062967	2007	India
DRX062968	2007	India
DRX062969	2007	India
DRX062970	2007	India
DRX062971	2008	India
DRX062972	2008	India
DRX062973	2008	India
DRX062974	2008	India
DRX062975	2008	India
DRX062976	2008	India
DRX062977	2008	India
DRX062978	2008	India
DRX062979	2008	India
DRX062980	2009	India
DRX062981	2009	India
DRX062982	2009	India
DRX062983	2009	India
DRX062984	2009	India
DRX062985	2009	India	PLE3
DRX062986	2009	India
DRX062987	2009	India
DRX062988	2009	India
DRX062989	2009	India	PLE3
DRX062990	2010	India
DRX062991	2010	India
DRX062992	2010	India
DRX062993	2010	India
DRX062994	2010	India
DRX062995	2010	India
DRX062996	2010	India
DRX062997	2010	India
DRX062998	2010	India
DRX062999	2010	India
DRX063000	2011	India
DRX063001	2011	India
DRX063002	2011	India
DRX063003	2011	India
DRX063004	2011	India
DRX063005	2011	India
DRX063006	2011	India
DRX063007	2011	India
DRX063008	2011	India
DRX063009	2011	India
DRX063010	2012	India
DRX063011	2012	India
DRX063012	2012	India
DRX063013	2012	India
DRX063014	2012	India
DRX063015	2012	India
DRX063016	2012	India
DRX063017	2012	India
DRX063018	2012	India
DRX063019	2012	India
DRX063020	2013	India
DRX063021	2013	India
DRX063022	2013	India
DRX063023	2013	India
DRX063024	2013	India
DRX063025	2013	India
DRX063026	2013	India
DRX063027	2013	India
DRX063028	2013	India
DRX063029	2013	India
DRX063030	2014	India
DRX063031	2014	India
DRX063032	2014	India
DRX063033	2014	India
DRX063034	2014	India
DRX063035	2014	India
DRX063036	2014	India
DRX063037	2014	India
DRX063038	2014	India
DRX063039	2014	India
DRX179739	2009	Bangladesh	PLE3
DRX179740	2009	Bangladesh	PLE3
DRX179741	2009	Bangladesh	PLE1
DRX179742	2009	Bangladesh	PLE1
DRX179743	2009	Bangladesh
DRX179744	2009	Bangladesh
DRX179745	2010	Bangladesh
DRX179746	2010	Bangladesh
DRX179747	2010	Bangladesh
DRX179748	2011	Bangladesh
DRX179749	2011	Bangladesh
DRX179750	2011	Bangladesh	PLE1
DRX179751	2012	Bangladesh
DRX179752	2012	Bangladesh
DRX179753	2012	Bangladesh
DRX179754	2012	Bangladesh
DRX179755	2013	Bangladesh
DRX179756	2014	Bangladesh	PLE1
DRX179757	2015	Bangladesh
DRX179758	2015	Bangladesh	PLE1
DRX179759	2015	Bangladesh	PLE1
DRX179760	2015	Bangladesh
DRX179761	2015	Bangladesh
DRX179762	2015	Bangladesh	PLE1
DRX179763	2016	Bangladesh
DRX179764	2016	Bangladesh	PLE1
DRX179765	2016	Bangladesh	PLE1
DRX179766	2016	Bangladesh	PLE1
DRX179767	2016	Bangladesh	PLE1
DRX179768	2016	Bangladesh	PLE1
DRX179769	2016	Bangladesh	PLE1
DRX179770	2016	Bangladesh	PLE1
DRX179771	2016	Bangladesh	PLE1
DRX179772	2009	Bangladesh	PLE1
DRX179773	2012	Bangladesh
DRX179774	2012	Bangladesh
DRX179775	2011	Bangladesh
DRX179776	2011	Bangladesh
DRX179777	2012	Bangladesh
DRX179778	2011	Bangladesh
DRX179779	2011	Bangladesh
DRX179780	2013	Bangladesh	PLE1
DRX179781	2013	Bangladesh
DRX179782	2013	Bangladesh	PLE1
DRX179783	2013	Bangladesh	PLE1
DRX179784	2013	Bangladesh	PLE1
DRX179785	2013	Bangladesh	PLE1
DRX179786	2014	Bangladesh	PLE1
DRX179787	2014	Bangladesh	PLE1
DRX179788	2014	Bangladesh	PLE1
DRX179789	2014	Bangladesh	PLE1
DRX179790	2014	Bangladesh	PLE1
DRX179791	2013	Bangladesh	PLE1
DRX179792	2014	Bangladesh	PLE1
DRX179793	2014	Bangladesh	PLE1
DRX179794	2014	Bangladesh	PLE1
DRX179795	2014	Bangladesh	PLE1
DRX179796	2015	India
DRX179797	2015	India
DRX179798	2015	India
DRX179799	2015	India
DRX179800	2015	India
DRX179801	2015	India
DRX179802	2016	India
DRX179803	2016	India
DRX179804	2016	India
DRX179805	2016	India
DRX179806	2016	India
DRX179807	2016	India
DRX179808	2016	India
DRX179809	2016	India
DRX179810	2016	India
DRX179811	2010	Bangladesh	PLE1
DRX179812	2010	Bangladesh
DRX225853	2008	Thailand	PLE9
DRX225854	2010	Thailand	PLE9
DRX225855	2010	Thailand
DRX225856	2008	Thailand	PLE9
DRX225857	2010	Thailand
DRX225858	2007	Thailand
DRX225859	2008	Thailand	PLE9
DRX225860	2010	Thailand
DRX225861	2010	Thailand
DRX225862	2010	Thailand
DRX225863	2010	Thailand
DRX225864	2010	Thailand
DRX225865	2008	Thailand	PLE9
DRX225866	2009	Thailand	PLE9
DRX225867	2010	Thailand
DRX225868	2009	Thailand
DRX225869	2010	Thailand
DRX225870	2010	Thailand
DRX225871	2010	Thailand	PLE9
DRX225872	2010	Thailand
DRX225873	2010	Thailand
DRX225874	2010	Thailand
DRX225875	2010	Thailand
DRX225876	2010	Thailand	PLE9
DRX225877	2008	Thailand
DRX225878	2008	Thailand	PLE9
DRX225879	2009	Thailand
DRX225880	2009	Thailand
DRX225881	2011	Thailand	PLE9
DRX225882	2011	Thailand	PLE9
DRX225883	2011	Thailand	PLE9
DRX225884	2007	Thailand
DRX225885	2007	Thailand
DRX225886	2007	Thailand
DRX225887	2007	Thailand
DRX225888	2007	Thailand
DRX225889	2007	Thailand
DRX225890	2009	Thailand
DRX225891	2009	Thailand
DRX225892	2011	Thailand	PLE9
DRX225893	2011	Thailand	PLE9
DRX225894	2011	Thailand	PLE9
DRX225895	2011	Thailand	PLE9
DRX225896	2012	Thailand	PLE9
DRX225897	2012	Thailand	PLE9
DRX225898	2011	Thailand	PLE9
DRX225899	2009	Thailand
DRX225900	2009	Thailand
DRX225901	2010	Thailand
DRX225902	2009	Thailand	PLE9
DRX225903	2009	Thailand
DRX225904	2009	Thailand
DRX225905	2009	Thailand
DRX225906	2012	Thailand	PLE9
DRX225907	2012	Thailand	PLE9
DRX225908	2008	Thailand	PLE9
DRX225909	2009	Thailand	PLE9
DRX225910	2008	Thailand	PLE9
DRX225911	2008	Thailand	PLE9
DRX225912	2010	Thailand	PLE9
DRX225913	2011	Thailand
DRX225914	2011	Thailand
DRX225915	2009	Thailand
DRX225916	2011	Thailand
DRX225917	2011	Thailand
DRX225918	2009	Thailand
DRX225919	2011	Thailand
DRX225920	2009	Thailand
DRX225921	2009	Thailand
DRX225922	2012	Thailand
DRX225923	2009	Thailand
DRX225924	2009	Thailand
DRX225925	2012	Thailand
DRX225926	2010	Thailand
DRX225927	2010	Thailand
DRX225928	2010	Thailand
DRX225929	2008	Thailand	PLE9
DRX225930	2010	Thailand
DRX225931	2010	Thailand
DRX225932	2010	Thailand
DRX225933	2007	Thailand
DRX225934	2007	Thailand
DRX225935	2007	Thailand
DRX225936	2007	Thailand
DRX225937	1998	Laos
DRX225938	1998	Laos
DRX225939	1998	Laos
DRX225940	1998	Laos
DRX225941	1998	Laos
DRX225942	1998	Laos
DRX225943	1998	Laos
DRX225944	1998	Laos
DRX225945	1998	Laos
DRX225946	2000	Laos
DRX225947	2000	Laos
DRX225948	2000	Laos
DRX225949	2000	Laos
DRX225950	2007	Laos
DRX225951	2007	Laos
DRX225952	2007	Laos
DRX225953	2007	Laos
DRX225954	2007	Laos
DRX225955	2007	Laos
DRX225956	2007	Laos
DRX225957	2007	Laos
DRX225958	2007	Laos
DRX225959	2007	Laos
DRX225960	2007	Laos
DRX225961	2007	Laos
DRX225962	2007	Laos
DRX225963	2007	Laos
DRX225964	2007	Laos
DRX225965	2007	Laos
DRX225966	2007	Laos
DRX225967	2007	Laos
DRX225968	2007	Laos
DRX225971	2010	Vietnam
DRX225974	2010	Vietnam
DRX225975	2010	Vietnam
DRX225976	2010	Vietnam
DRX225977	2010	Vietnam
DRX225978	2010	Vietnam
DRX225979	2007	Vietnam
DRX225981	2007	Vietnam
DRX225982	2007	Vietnam
DRX225983	2007	Vietnam
DRX225984	2008	Vietnam
DRX225985	2007	Vietnam
DRX225987	2007	Vietnam
DRX225988	2007	Vietnam
DRX225989	2007	Vietnam
DRX225990	2008	Vietnam
DRX225991	2007	Vietnam
DRX225992	2007	Vietnam
DRX225993	2007	Vietnam
DRX225994	2007	Vietnam
DRX225995	2007	Vietnam
DRX225996	2007	Vietnam
DRX225997	2007	Vietnam
DRX225998	2007	Vietnam
DRX225999	2007	Vietnam
DRX226000	2007	Vietnam
DRX226001	2007	Vietnam
DRX226002	2007	Vietnam
DRX226003	2007	Vietnam
DRX226004	2007	Vietnam
DRX226005	2007	Vietnam
DRX226006	2007	Vietnam
DRX226007	2007	Vietnam
DRX226008	2007	Vietnam
DRX226009	2007	Vietnam
DRX226010	2007	Vietnam
DRX226011	2007	Vietnam
DRX226012	2007	Vietnam
DRX226013	2007	Vietnam
DRX226014	2007	Vietnam
DRX226015	2007	Vietnam
DRX226016	2007	Vietnam
DRX226017	2007	Vietnam
DRX226018	2007	Vietnam
DRX226019	2007	Vietnam
DRX226020	2007	Vietnam
DRX226021	2007	Vietnam
DRX226022	2007	Vietnam
DRX226023	2007	Vietnam
DRX226024	2007	Vietnam
DRX226025	2007	Vietnam
DRX226026	2007	Vietnam
DRX226027	2007	Vietnam
DRX226028	2007	Vietnam
DRX226029	2007	Vietnam
DRX226030	2007	Vietnam
DRX226031	2007	Vietnam
DRX226032	2007	Vietnam
DRX226033	2007	Vietnam
DRX226034	2007	Vietnam
DRX226035	2007	Vietnam
DRX226036	2007	Vietnam
DRX226041	2007	Vietnam
DRX226042	2007	Vietnam
DRX226049	2007	Vietnam
DRX226050	2007	Vietnam
DRX226051	2007	Vietnam
DRX226054	2007	Vietnam
DRX226056	2007	Vietnam
DRX226057	2007	Vietnam
DRX226058	2007	Vietnam
DRX226060	2007	Vietnam
DRX226062	2007	Vietnam
DRX226063	2007	Vietnam
DRX226065	2007	Vietnam
ERR018111	2007	India
ERR018112	2006	India	PLE2
ERR018113	2001	Bangladesh
ERR018114	1999	Bangladesh
ERR018115	2001	Bangladesh
ERR018116	2001	Bangladesh
ERR018117	1994	Bangladesh
ERR018119	1993	India
ERR018120	1994	Bangladesh	PLE4
ERR018121	2002	Bangladesh
ERR018122	1991	Bangladesh
ERR018123	2004	India
ERR018124	1992	India
ERR018125	1991	India
ERR018126	1990	India
ERR018127	1989	India
ERR018128	2006	Bangladesh
ERR018129	1970	India	PLE5
ERR018130	2004	India
ERR018132	1964	Korea	PLE5
ERR018133	1969	Bangladesh	PLE5
ERR018134	1962	Korea	PLE5
ERR018135	1949	Egypt	PLE5
ERR018136	1962	Bangladesh	PLE5
ERR018137	1970	India	PLE5
ERR018138	1958	Thailand
ERR018139	1970	India	PLE5
ERR018140	1980	India
ERR018141	1949	Egypt
ERR018142	1963	Bangladesh
ERR018143	1982	Bangladesh	PLE5
ERR018145	1990	Korea	PLE5
ERR018146	1992	Colombia
ERR018147	1990	Korea
ERR018148	1992	Colombia
ERR018149	1992	Colombia
ERR018150	1991	Mozambique
ERR018151	1991	Mozambique
ERR018152	1991	Mozambique
ERR018153	1989	India
ERR018154	1989	India
ERR018155	1990	Korea	PLE5
ERR018156	1992	Colombia
ERR018158	1992	Argentina
ERR018159	1991	Mexico
ERR018160	1992	Bolivia
ERR018161	1991	Mexico
ERR018162	1986	Georgia
ERR018163	1986	Louisiana
ERR018164	1985	California
ERR018165	1984	Georgia
ERR018166	1980	Florida
ERR018167	1992	Argentina
ERR018168	1992	Argentina
ERR018169	1989	Vietnam	PLE7
ERR018171	1989	Vietnam	PLE7
ERR018172	2007	Djibouti
ERR018173	1990	Sweden	PLE5
ERR018174	2007	Djibouti
ERR018175	2007	Djibouti
ERR018176	1987	Bangladesh
ERR018177	1987	Bangladesh	PLE6
ERR018178	1987	Bangladesh	PLE5
ERR018179	1994	Bangladesh	PLE4
ERR018180	1993	Argentina
ERR018181	1993	Argentina
ERR018182	2007	Bangladesh
ERR018184	1971	India	PLE5
ERR018185	1984	India
ERR018186	1973	India
ERR018187	2009	India
ERR018188	1979	India
ERR018189	1980	India
ERR018191	1979	India
ERR018192	1978	Bahrein
ERR018193	1978	Malaysia
ERR018194	1975	W.Germany
ERR018195	1992	India
ERR019286	2007	Nairobi
ERR019287	2007	Kenya
ERR019288	2005	Kenya
ERR019289	2007	Kenya
ERR019290	2007	Kenya
ERR019291	2007	Kenya
ERR019292	2007	Kenya
ERR019293	2005	Nairobi
ERR019294	2005	Nairobi
ERR019295	2007	Kenya
ERR019296	2005	Kenya
ERR019297	2005	Kenya
ERR019879	1995	Vietnam	PLE8
ERR019880	2002	Vietnam
ERR019881	2004	India
ERR019882	2006	India	PLE2
ERR019883	1991	Bangladesh
ERR019884	2000	Bangladesh
ERR019885	2007	Vietnam
ERR025356	2005	Mozambique	PLE4
ERR025357	2007	India
ERR025358	2007	India
ERR025359	2007	India
ERR025360	2007	India
ERR025361	2004	India
ERR025362	2004	Vietnam	PLE8
ERR025364	2003	Vietnam
ERR025366	2007	India
ERR025367	2005	Mozambique	PLE4
ERR025368	2007	India
ERR025369	2006	India
ERR025370	2009	Tanzania
ERR025371	2007	India
ERR025372	2007	India	PLE2
ERR025373	2001	Bangladesh
ERR025374	2005	India
ERR025375	2007	India
ERR025377	2005	Mozambique	PLE4
ERR025378	1991	Peru
ERR025379	1980	India
ERR025381	1989	Angola
ERR025382	1957	Indonesia
ERR025383	1979	Bangladesh
ERR025384	1977	India
ERR025385	1971	Bangladesh
ERR025386	1979	Bangladesh
ERR025388	1991	Peru
ERR025389	1991	Peru
ERR025390	1991	Peru
ERR025391	1985	California
ERR025392	1994	Bangladesh	PLE4
ERR025393	2006	Bangladesh
ERR025394	1993	Argentina
ERR025395	2007	Bangladesh
ERR025396	1991	Bangladesh
ERR028066	2009	Kenya
ERR028068	2009	Kenya
ERR028074	2009	Kenya
ERR028075	2009	Kenya
ERR028076	2009	Kenya
ERR037738	2010	Kenya
ERR037739	2010	Kenya
ERR037741	2010	Kenya
ERR042729	1994	Palestine	PLE4
ERR042733	1994	Palestine	PLE4
ERR042738	1994	Palestine	PLE4
ERR042745	1970	Israel
ERR042748	1970	Israel
ERR042749	1970	Israel
ERR042754	1992	Mexico
ERR044779	1991	Mexico
ERR044781	1991	Mexico
ERR044783	1992	Mexico
ERR044785	1993	Mexico
ERR044786	1993	Mexico
ERR044791	1997	Mexico
ERR044794	1996	Zambia
ERR044795	2003	Zambia
ERR044797	2004	Mozambique	PLE4
ERR044798	2009	Zimbabwe
ERR044799	2009	Zimbabwe	PLE4
ERR044800	2009	Zimbabwe	PLE4
ERR051745	2010	Pakistan
ERR051746	2010	Pakistan
ERR051748	2010	Pakistan
ERR051749	2010	Pakistan
ERR051751	2010	Pakistan
ERR051752	2010	Pakistan
ERR051755	2010	Pakistan
ERR051756	2010	Pakistan
ERR051759	2010	Pakistan
ERR051760	2010	Pakistan
ERR051761	2010	Pakistan
ERR051762	2010	Pakistan
ERR051763	2010	Pakistan
ERR051764	2010	Pakistan
ERR051765	2010	Pakistan	PLE1
ERR051767	2010	Pakistan	PLE1
ERR051768	2010	Pakistan	PLE1
ERR051769	2010	Pakistan	PLE1
ERR051770	2010	Pakistan	PLE1
ERR051771	2010	Pakistan
ERR051772	2010	Pakistan	PLE1
ERR051773	2010	Pakistan
ERR051775	2010	Pakistan
ERR051776	2010	Pakistan
ERR051777	2010	Pakistan
ERR051779	2010	Pakistan
ERR051780	2010	Pakistan
ERR051781	2010	Pakistan
ERR051782	2010	Pakistan
ERR051783	2010	Pakistan
ERR051784	2010	Pakistan
ERR051785	2010	Pakistan
ERR051786	2010	Pakistan	PLE1
ERR051787	2010	Pakistan
ERR051788	2010	Pakistan
ERR051789	2010	Pakistan
ERR051790	2010	Pakistan
ERR1024518	2011	Ghana
ERR1024521	2014	Ghana
ERR1024524	2014	Ghana
ERR1024526	2014	Ghana
ERR108516	1998	Mexico
ERR108517	1999	Mexico
ERR108518	1999	Mexico
ERR108522	2000	Mexico
ERR108537	2006	Mexico
ERR114415	2009	Kenya
ERR114416	2009	Kenya
ERR114418	2009	Kenya
ERR117473	2010	Kenya
ERR117480	2009	Kenya
ERR117482	2009	Kenya
ERR117484	2010	Kenya
ERR117485	2010	Kenya
ERR117490	2010	Kenya
ERR117555	2009	Kenya
ERR117556	2009	Kenya
ERR117569	2010	Kenya
ERR117571	2010	Kenya
ERR117572	2009	Kenya
ERR117573	2010	Kenya
ERR117577	2010	Kenya
ERR117578	2010	Kenya
ERR117579	2007	Kenya
ERR117581	2010	Kenya
ERR117583	2010	Kenya
ERR117586	2010	Kenya
ERR117588	2010	Kenya
ERR117590	2010	Kenya
ERR117592	2009	Kenya
ERR117593	2007	Kenya
ERR117594	2009	Kenya
ERR117595	2010	Kenya
ERR117597	2010	Kenya
ERR117599	2010	Kenya
ERR117600	2009	Kenya
ERR117604	2009	Kenya
ERR117605	2009	Kenya
ERR117606	2008	Kenya
ERR117607	2009	Kenya
ERR117610	2009	Kenya
ERR117612	2009	Kenya
ERR117613	2009	Kenya
ERR163240	1993	Mexico
ERR163241	1994	Mexico
ERR163242	1994	Mexico
ERR163243	1995	Mexico
ERR163244	1995	Mexico
ERR164757	1996	Zambia
ERR164758	1996	Zambia
ERR164759	1997	Zambia
ERR164760	1997	Zambia
ERR164763	1997	Zambia
ERR164765	2003	Zambia
ERR164766	2003	Zambia
ERR164768	2004	Zambia
ERR164773	2004	Zambia
ERR164776	2004	Zambia
ERR1877613	2001	South Africa	PLE4
ERR1877614	1998	Rwanda
ERR1877615	1998	Rwanda
ERR1877616	1992	Mozambique
ERR1877617	1992	Burundi
ERR1877618	1992	Burundi
ERR1877619	1992	Uganda
ERR1877636	1992	Uganda
ERR1877637	1999	Niger
ERR1877638	2000	Uganda
ERR1877639	2000	Uganda
ERR1877640	2000	Uganda
ERR1877641	2000	Rwanda
ERR1877642	2000	Rwanda
ERR1877643	2000	Cameroon
ERR1877644	2001	Comoros
ERR1877645	2000	Cameroon
ERR1877646	2001	Cote d'Ivoire
ERR1877647	2001	Cote d'Ivoire
ERR1877648	2001	Comoros
ERR1877649	2000	Djibouti
ERR1877938	2000	Djibouti
ERR1877939	2000	Madagascar
ERR1877940	2001	Madagascar
ERR1877941	2001	Burundi
ERR1877942	2001	Burundi
ERR1877943	2001	Indonesia
ERR1877944	2001	Togo
ERR1877945	2001	Chad
ERR1877946	2001	Chad
ERR1877947	2001	Chad
ERR1877948	2001	Burkina Faso
ERR1877949	2001	Burkina Faso
ERR1877950	2001	Cameroon
ERR1877951	2001	Democratic Republic of the Congo
ERR1877952	2001	Democratic Republic of the Congo
ERR1877953	2002	Comoros
ERR1877954	2002	Liberia
ERR1877955	2002	Democratic Republic of the Congo
ERR1877956	2002	Benin
ERR1877957	2002	Benin
ERR1878088	2002	Liberia
ERR1878089	2002	Cote d'Ivoire
ERR1878090	2003	Democratic Republic of the Congo
ERR1878091	2003	Benin
ERR1878092	2003	Benin
ERR1878093	2003	Democratic Republic of the Congo
ERR1878094	2003	Somalia
ERR1878095	2003	Somalia
ERR1878096	2003	Iraq	PLE4
ERR1878097	2003	Democratic Republic of the Congo
ERR1878098	2003	Liberia
ERR1878099	2003	Liberia
ERR1878100	2003	Cote d'Ivoire
ERR1878101	2002	Democratic Republic of the Congo
ERR1878102	2003	Cote d'Ivoire
ERR1878103	2003	Comoros
ERR1878104	2003	Comoros
ERR1878105	2004	Cameroon
ERR1878106	2001	Cameroon
ERR1878107	2002	Cameroon
ERR1878108	2004	Cameroon
ERR1878109	2004	Benin
ERR1878110	2004	Benin
ERR1878111	2004	Sierra Leone
ERR1878112	2004	Guinea
ERR1878113	2004	Niger
ERR1878114	2004	Niger
ERR1878115	2004	Sierra Leone
ERR1878116	2004	Democratic Republic of the Congo
ERR1878117	2004	Senegal
ERR1878127	2004	Senegal
ERR1878128	2005	Cameroon
ERR1878129	2005	Cameroon
ERR1878130	2005	Equatorial Guinea
ERR1878131	2005	Equatorial Guinea
ERR1878132	2005	Democratic Republic of the Congo
ERR1878133	2005	Benin
ERR1878134	2005	Benin
ERR1878135	2005	Pakistan
ERR1878136	2005	Democratic Republic of the Congo
ERR1878146	2005	Nigeria
ERR1878147	2005	Nigeria
ERR1878148	2006	Democratic Republic of the Congo
ERR1878149	2006	Mali
ERR1878150	2005	Mali
ERR1878151	2006	India
ERR1878152	2006	Cameroon
ERR1878153	2006	Kenya
ERR1878154	2006	Kenya
ERR1878155	2006	Democratic Republic of the Congo
ERR1878544	2006	Niger
ERR1878545	2006	Niger
ERR1878546	2006	Nigeria
ERR1878547	2006	Nigeria
ERR1878548	2006	India/Nepal
ERR1878549	2007	Republic of the Congo
ERR1878550	2007	Republic of the Congo
ERR1878551	2007	Djibouti
ERR1878552	2007	Democratic Republic of the Congo
ERR1878553	2007	South Sudan
ERR1878554	2007	South Sudan
ERR1878555	1994	Algeria	PLE4
ERR1878556	2005	Mauritania
ERR1878557	2006	Mauritania
ERR1878558	2006	Mauritania
ERR1878559	2005	Mauritania
ERR1878560	1994	Algeria	PLE4
ERR1878561	2007	Benin
ERR1878562	2005	Burkina Faso
ERR1878563	2005	Burkina Faso
ERR1878564	2007	Democratic Republic of the Congo
ERR1878565	2008	Niger
ERR1878566	2008	Niger
ERR1878567	2008	Democratic Republic of the Congo
ERR1878568	2008	Democratic Republic of the Congo
ERR1878569	2008	South Sudan
ERR1878570	2008	India
ERR1878571	2006	Cote d'Ivoire
ERR1878572	2006	Cote d'Ivoire
ERR1878573	2008	Cameroon
ERR1878574	2008	Cameroon
ERR1878575	2009	Pakistan
ERR1878576	2009	Pakistan
ERR1878577	2009	Pakistan
ERR1878578	2009	Nigeria
ERR1878579	2009	Nigeria
ERR1878580	2009	Cameroon
ERR1878581	2010	Zambia
ERR1878582	2010	Zambia
ERR1878583	2010	Nigeria
ERR1878586	2010	Benin
ERR1878587	2010	Benin
ERR1878588	2010	Cameroon
ERR1878589	2010	Nigeria
ERR1878590	2010	Chad
ERR1878591	2010	Chad
ERR1878592	2010	Haiti
ERR1878593	2011	Nigeria
ERR1878594	2011	Nigeria
ERR1878595	2010	Cameroon
ERR1878596	2011	Cameroon
ERR1878597	2011	Cameroon
ERR1878598	2010	Cameroon
ERR1878599	2011	Chad
ERR1878600	2011	Chad
ERR1878601	2011	Nigeria
ERR1878602	2011	Central African Republic
ERR1878603	2011	Central African Republic
ERR1878604	2012	Guinea Bissau
ERR1878605	2012	Guinea Bissau
ERR1878607	2014	Democratic Republic of the Congo
ERR1878608	2014	Democratic Republic of the Congo
ERR1878609	2014	Nigeria
ERR1878610	2014	Nigeria
ERR1878611	2010	Niger
ERR1878612	2010	Niger
ERR1878613	1970	Ukraine
ERR1878614	1974	Ukraine
ERR1878615	1990	Russian Federation
ERR1878616	1990	Russian Federation
ERR1879384	1988	Cote d'Ivoire
ERR1879385	1998	Kenya
ERR1879386	1998	Tanzania
ERR1879387	1998	Ethiopia
ERR1879388	1981	Romania
ERR1879389	1993	Lebanon
ERR1879390	1976	Turkey
ERR1879391	1982	Ghana/Nigeria
ERR1879392	1985	Ethiopia
ERR1879393	1994	Romania	PLE4
ERR1879429	1992	Pakistan
ERR1879430	1991	Romania
ERR1879431	1987	Romania
ERR1879432	1993	Lebanon	PLE4
ERR1879433	1990	Romania
ERR1879434	1994	Senegal
ERR1879435	1988	Cote d'Ivoire
ERR1879436	1973	Tunisia
ERR1879437	1981	Tunisia
ERR1879438	1994	Italy
ERR1879535	1988	Cote d'Ivoire
ERR1879536	1985	Somalia
ERR1879537	1985	Somalia
ERR1879538	1993	Cambodia
ERR1879539	1998	Kenya
ERR1879540	1998	Kenya
ERR1879541	1973	Italy
ERR1879542	1988	Cote d'Ivoire
ERR1879543	1998	Kenya
ERR1879544	1998	Kenya
ERR1879545	1998	Ethiopia
ERR1879546	1990	Guinea
ERR1879547	1990	Mozambique
ERR1879548	1991	Cambodia
ERR1879549	1991	Turkey
ERR1879550	1991	Kurdistan
ERR1879551	1983	Vietnam
ERR1879552	1989	Sao Tome
ERR1879553	1992	India
ERR1879554	1993	French Guiana
ERR1879559	1971	Myanmar
ERR1879560	1970	Slovakia
ERR1879561	1970	Israel
ERR1879562	1962	India
ERR1879563	1970	Lebanon
ERR1879564	1961	Philippines
ERR1879565	1961	China
ERR1879566	1964	India
ERR1879567	1963	Cambodia
ERR1879568	1965	Iran
ERR1879569	1970	France
ERR1879570	1993	Thailand
ERR1879571	1981	Sri Lanka
ERR1879572	1993	Djibouti
ERR1879573	1963	Philippines
ERR1879574	1991	Romania
ERR1879575	1994	Somalia
ERR1879576	1994	Nepal
ERR1879577	1994	Albania
ERR1879578	1994	French Guiana
ERR1879579	1995	Ecuador
ERR1879580	1973	Malaysia
ERR1879581	1966	Vietnam
ERR1879582	1968	Vietnam
ERR1879583	1969	Vietnam
ERR1879584	1973	Philippines
ERR1879585	1974	Italy
ERR1879586	1974	Senegal
ERR1879587	1972	Myanmar
ERR1879588	1995	Iraq	PLE4
ERR1879593	1995	Iraq	PLE4
ERR1879594	1995	Iraq	PLE4
ERR1879595	1996	Sudan
ERR1879596	1937	Indonesia
ERR1879597	1996	India
ERR1879598	1996	Mauritania
ERR1879599	1996	Mauritania
ERR1879600	1996	Sudan
ERR1879601	1966	Iraq
ERR1879602	1966	Iraq
ERR1879603	1965	Iran
ERR1879604	1965	Iran
ERR1879605	1965	Iran
ERR1879606	1965	Iran
ERR1879607	1965	Iran
ERR1879624	1970	Israel
ERR1879625	1970	Israel
ERR1879626	1970	Israel
ERR1879627	1970	Jordan
ERR1879628	1970	Lebanon
ERR1879629	1962	New Guinea
ERR1879630	1964	Pakistan
ERR1879631	1970	Slovakia
ERR1879632	1970	Slovakia
ERR1879633	1963	Thailand
ERR1879634	1964	Vietnam
ERR1879635	1937	Indonesia
ERR1879636	1997	Burundi
ERR1879637	1997	India
ERR1879638	1998	Chad
ERR1879644	1999	Cambodia
ERR1879645	1999	Laos
ERR1879646	1999	Burkina Faso
ERR1879647	1999	Republic of the Congo
ERR1879648	1999	Afghanistan
ERR1879649	1999	Afghanistan
ERR1879650	1999	Cameroon
ERR1879651	1993	Cameroon
ERR1879652	1993	Djibouti
ERR1879653	1996	Zambia_South Africa
ERR1879654	1996	Zambia_South Africa
ERR1879655	1997	Tanzania
ERR1879656	1997	Nigeria
ERR1879657	1997	Nigeria
ERR1879658	1997	Malawi
ERR1880761	1997	Malawi
ERR1880762	1997	Guinea Bissau
ERR1880763	1997	Mozambique	PLE4
ERR1880764	1998	Zambia
ERR1880765	1998	Zambia
ERR1880766	1998	Tanzania
ERR1880767	1998	Tanzania
ERR1880768	2002	South Africa	PLE4
ERR1880769	2002	South Africa	PLE4
ERR1880770	2003	Mali
ERR1880771	2003	Mali
ERR1880772	2008	Guinea Bissau
ERR1880773	2008	Guinea Bissau
ERR1880774	2001	South Africa	PLE4
ERR1880775	2001	South Africa	PLE4
ERR1880776	2001	South Africa	PLE4
ERR1880777	2001	South Africa	PLE4
ERR1880778	2001	South Africa	PLE4
ERR1880779	2001	South Africa	PLE4
ERR1880780	2001	South Africa	PLE4
ERR1880781	2001	South Africa	PLE4
ERR1880782	2001	South Africa	PLE4
ERR1880783	2001	South Africa	PLE4
ERR1880784	2001	South Africa	PLE4
ERR1880785	2001	South Africa	PLE4
ERR1880786	1980	South Africa
ERR1880787	2001	South Africa	PLE4
ERR1880788	2001	South Africa	PLE4
ERR1880789	1998	South Africa	PLE4
ERR1880790	2001	South Africa	PLE4
ERR1880791	1980	South Africa
ERR1880792	1980	South Africa
ERR1880793	1972	Angola
ERR1880794	1994	Turkey	PLE4
ERR1880795	1994	Turkey
ERR1880796	1971	Spain
ERR1880797	1980	Turkey
ERR1880798	1989	Sao Tome
ERR1880799	1996	India
ERR1880800	1996	India
ERR1880801	1997	India
ERR1880802	1997	India
ERR1880803	1995	India
ERR1880804	1993	India
ERR1880805	1993	India
ERR1880806	1994	India
ERR1880807	1994	India
ERR1880808	1995	India
ERR1880809	2000	India
ERR1880810	2000	India
ERR1880811	1998	India
ERR1880812	1998	India
ERR1880813	1999	India
ERR1880814	2001	India
ERR1880815	1975	Germany
ERR1880816	1980	India
ERR1880817	2002	India
ERR1880818	2002	India
ERR1880819	2003	India
ERR1880820	2003	India
ERR1880821	2007	India
ERR1880822	2007	India
ERR1880823	2008	India
ERR1880824	2008	India
ERR1880825	2009	India
ERR1880826	2009	India
ERR1880827	2010	India
ERR1880828	2010	India
ERR1880829	2004	India
ERR1880830	2004	India
ERR1880831	2005	India
ERR1880832	2005	India
ERR1880833	2006	India
ERR1880834	2006	India
ERR1880835	1999	India
ERR1880836	2001	India
ERR1880837	1990	India
ERR1880838	1989	India
ERR1880839	1990	India
ERR1880840	1991	India
ERR1880841	1991	India
ERR1880842	1989	India
ERR1880843	1992	India
ERR1880844	1992	India
ERR2265589	2015	Kenya
ERR2265590	2011	Bangladesh
ERR2265591	2014	South Sudan
ERR2265645	2014	South Sudan
ERR2265646	2014	South Sudan
ERR2265647	2014	South Sudan
ERR2265648	2014	South Sudan
ERR2265649	2014	India
ERR2265650	2015	Democratic Republic of the Congo
ERR2265651	2015	Democratic Republic of the Congo
ERR2265652	2015	India
ERR2265653	2015	South Sudan
ERR2265654	2015	South Sudan
ERR2265655	2015	Iraq	PLE1
ERR2265656	2015	Iraq	PLE1
ERR2265657	2015	Iraq	PLE1
ERR2265658	2015	Iraq	PLE1
ERR2265659	2015	Iraq	PLE1
ERR2265660	2015	Iraq	PLE1
ERR2265661	2015	Democratic Republic of the Congo
ERR2265662	2007	Iraq	PLE2
ERR2265663	2007	Iraq	PLE2
ERR2265664	2007	Iraq	PLE2
ERR2265665	2007	Iraq	PLE2
ERR2265666	2007	Iraq	PLE2
ERR2265667	2016	South Sudan
ERR2265668	2016	South Sudan
ERR2265669	2017	South Sudan
ERR2265670	2017	South Sudan
ERR2265671	2017	South Sudan
ERR2265672	2017	South Sudan
ERR2265673	2017	South Sudan
ERR2265674	2016	Yemen
ERR2265675	2016	Yemen
ERR2265676	2016	Yemen
ERR2265677	2016	Yemen
ERR2265678	2016	Yemen
ERR2269613	2016	Yemen
ERR2269614	2016	Yemen
ERR2269615	2016	Yemen
ERR2269616	2017	Yemen
ERR2269617	2017	Yemen
ERR2269618	2017	Yemen
ERR2269619	2017	Yemen
ERR2269620	2017	Yemen
ERR2269621	2017	Yemen
ERR2269622	2017	Yemen
ERR2269640	2017	Yemen
ERR2269641	2017	Yemen
ERR2269642	2017	Yemen
ERR2269643	2017	Yemen
ERR2269644	2017	Yemen
ERR2269645	2017	Yemen
ERR2269646	2017	Yemen
ERR2269647	2017	Yemen
ERR2269648	2017	Yemen
ERR2269649	2017	Yemen
ERR2269650	2017	Yemen
ERR2269709	2017	Yemen
ERR2269710	2017	Yemen
ERR2269711	2017	Yemen
ERR2269712	2017	Yemen
ERR2269713	2017	Yemen
ERR2269714	2017	Yemen
ERR2269715	2017	Yemen
ERR2269716	2017	Yemen
ERR2269717	2017	Yemen
ERR2269718	2017	Yemen
ERR2269808	2010	India
ERR2269809	2017	Yemen
ERR2269810	2017	Yemen
ERR2269811	2017	Yemen
ERR2269832	2017	Yemen
ERR2269833	2017	Yemen
ERR2269834	2017	Yemen
ERR2269835	2012	Iran	PLE1
ERR2269836	2013	Iran
ERR2269837	2013	Iran
ERR2269838	2015	Iran
ERR2269921	2010	India
ERR2269922	2010	India
ERR2269923	2011	India
ERR2269924	2011	India
ERR2269925	2011	India
ERR2269926	2011	India
ERR2269927	2012	India
ERR2269928	2012	India
ERR2269929	2012	India
ERR2269930	2013	India
ERR2269944	2013	India
ERR2269945	2013	India
ERR2269946	2013	India
ERR2269947	2014	India
ERR2269948	2014	India
ERR2269949	2014	India
ERR2269950	2015	India
ERR2269951	2015	India
ERR2269952	2015	India
ERR2269953	2015	India
ERR2270655	2016	India
ERR2270656	2016	India
ERR2270657	2016	India
ERR2270658	2016	India
ERR2270659	2017	India
ERR2270660	2017	India
ERR2270661	2017	India
ERR2270662	2017	India
ERR2275156	2015	Kenya
ERR2275157	2015	Kenya
ERR2275158	2015	Kenya
ERR2275159	2015	Kenya
ERR2275160	2012	Kenya
ERR2275161	2012	Kenya
ERR2275162	2012	Kenya
ERR2275163	2010	Kenya
ERR2275164	2016	Kenya
ERR2442217	2015	Tanzania
ERR2442219	2015	Tanzania
ERR2442225	2015	Tanzania
ERR2442226	2015	Tanzania
ERR2442231	2015	Tanzania
ERR2442232	2015	Tanzania
ERR2442234	2015	Tanzania
ERR2442236	2015	Tanzania
ERR2442238	2012	Tanzania
ERR2442245	2011	Tanzania
ERR2442246	2015	Tanzania
ERR2442252	2012	Tanzania
ERR3268992	2017	Democratic Republic of the Congo
ERR3268993	2015	Democratic Republic of the Congo
ERR3268994	2015	Democratic Republic of the Congo
ERR3268995	2015	Democratic Republic of the Congo
ERR3268996	2015	Democratic Republic of the Congo
ERR3268997	2015	Democratic Republic of the Congo
ERR3268998	2015	Democratic Republic of the Congo
ERR3268999	2015	Democratic Republic of the Congo
ERR3269000	2015	Democratic Republic of the Congo
ERR3269001	2015	Democratic Republic of the Congo
ERR3269002	2015	Democratic Republic of the Congo
ERR3269003	2015	Democratic Republic of the Congo
ERR3269004	2015	Democratic Republic of the Congo
ERR3269005	2015	Democratic Republic of the Congo
ERR3269006	2015	Democratic Republic of the Congo
ERR3269007	2015	Democratic Republic of the Congo
ERR3269008	2015	Democratic Republic of the Congo
ERR3269009	2015	Democratic Republic of the Congo
ERR3269010	2015	Democratic Republic of the Congo
ERR3269011	2015	Democratic Republic of the Congo
ERR3269012	2015	Democratic Republic of the Congo
ERR3269013	2015	Democratic Republic of the Congo
ERR3269014	2016	Democratic Republic of the Congo
ERR3269015	2016	Democratic Republic of the Congo
ERR3269016	2016	Democratic Republic of the Congo
ERR3269017	2016	Democratic Republic of the Congo
ERR3269018	2016	Democratic Republic of the Congo
ERR3269019	2016	Democratic Republic of the Congo
ERR3269020	2016	Democratic Republic of the Congo
ERR3269021	2016	Democratic Republic of the Congo
ERR3269022	2016	Democratic Republic of the Congo
ERR3269023	2016	Democratic Republic of the Congo
ERR3269024	2016	Democratic Republic of the Congo
ERR3269025	2016	Democratic Republic of the Congo
ERR3269026	2016	Democratic Republic of the Congo
ERR3269027	2016	Democratic Republic of the Congo
ERR3269028	2015	Democratic Republic of the Congo
ERR3269029	2015	Democratic Republic of the Congo
ERR3269030	2015	Democratic Republic of the Congo
ERR3269031	2016	Democratic Republic of the Congo
ERR3269032	2016	Democratic Republic of the Congo
ERR3269033	2016	Democratic Republic of the Congo
ERR3269034	2016	Democratic Republic of the Congo
ERR3269035	2016	Democratic Republic of the Congo
ERR3269036	2016	Democratic Republic of the Congo
ERR3269037	2016	Democratic Republic of the Congo
ERR3269038	2016	Democratic Republic of the Congo
ERR3269039	2014	Democratic Republic of the Congo
ERR3269040	2014	Democratic Republic of the Congo
ERR3269041	2014	Democratic Republic of the Congo
ERR3269042	2014	Democratic Republic of the Congo
ERR3269043	2015	Democratic Republic of the Congo
ERR3269044	2014	Democratic Republic of the Congo
ERR3269045	2014	Democratic Republic of the Congo
ERR3269046	2015	Democratic Republic of the Congo
ERR3269047	2015	Democratic Republic of the Congo
ERR3269048	2015	Democratic Republic of the Congo
ERR3269049	2015	Democratic Republic of the Congo
ERR3269050	2015	Democratic Republic of the Congo
ERR3269051	2014	Democratic Republic of the Congo
ERR3269052	2014	Democratic Republic of the Congo
ERR3269053	2014	Democratic Republic of the Congo
ERR3269054	2014	Democratic Republic of the Congo
ERR3269055	2014	Democratic Republic of the Congo
ERR3269056	2014	Democratic Republic of the Congo
ERR3269057	2014	Democratic Republic of the Congo
ERR3269058	2014	Democratic Republic of the Congo
ERR3269059	2014	Democratic Republic of the Congo
ERR3269060	2014	Democratic Republic of the Congo
ERR3269061	2014	Democratic Republic of the Congo
ERR3269062	2014	Democratic Republic of the Congo
ERR3269063	2014	Democratic Republic of the Congo
ERR3269064	2014	Democratic Republic of the Congo
ERR3269065	2015	Democratic Republic of the Congo
ERR3269066	2015	Democratic Republic of the Congo
ERR3269067	2017	Democratic Republic of the Congo
ERR3269068	2015	Democratic Republic of the Congo
ERR3269069	2015	Democratic Republic of the Congo
ERR351174	2009	India
ERR351175	2009	India
ERR351179	2009	India
ERR351185	2009	India
ERR351188	2009	India
ERR351191	2009	India
ERR351192	2009	India
ERR351193	2009	India
ERR351199	2009	India
ERR351203	2009	India
ERR351205	2009	India
ERR351206	2009	India
ERR351207	2009	India
ERR351208	2009	India
ERR351210	2009	India
ERR386629	2009	Democratic Republic of the Congo
ERR386647	2012	Democratic Republic of the Congo
ERR386656	2012	Zambia
ERR386658	2012	Guinea
ERR386661	2012	Zambia
ERR386663	2012	Zambia
ERR386666	2012	Guinea
ERR386672	2009	Democratic Republic of the Congo
ERR386683	2009	Democratic Republic of the Congo
ERR386688	2012	Democratic Republic of the Congo
ERR386690	2009	Democratic Republic of the Congo
ERR386695	2012	Democratic Republic of the Congo
ERR386698	2009	Democratic Republic of the Congo
ERR386704	2012	Guinea
ERR386711	2012	Democratic Republic of the Congo
ERR386712	2012	Democratic Republic of the Congo
ERR572514	2009	Democratic Republic of the Congo
ERR572538	2009	Democratic Republic of the Congo
ERR572548	2012	Democratic Republic of the Congo
ERR572559	2013	Democratic Republic of the Congo
ERR572563	2013	Democratic Republic of the Congo
ERR572571	2010	Togo
ERR572572	2010	Togo
ERR572574	2010	Togo
ERR572580	2010	Togo
ERR572582	2011	Togo
ERR572585	2011	Togo
ERR572589	2011	Togo
ERR572590	2012	Togo
ERR572592	2012	Togo
ERR572756	2008	Democratic Republic of the Congo
ERR572757	2008	Democratic Republic of the Congo
ERR572772	2011	Democratic Republic of the Congo
ERR572781	2011	Democratic Republic of the Congo
ERR572807	2012	Democratic Republic of the Congo
ERR572810	2001	Democratic Republic of the Congo
ERR572821	2011	Democratic Republic of the Congo
ERR572836	2013	Democratic Republic of the Congo
ERR572837	2013	Democratic Republic of the Congo
ERR572839	2010	Togo
ERR572840	2011	Togo
ERR572842	2012	Togo
ERR576950	1991	Chile
ERR576951	2001	China
ERR576970	1990	Thailand
ERR576971	1961	China
ERR576972	1961	China
ERR576973	1991	Peru
ERR576974	2010	China
ERR576975	2001	China
ERR576976	1998	China
ERR576977	1993	China
ERR576978	1986	Mauritania
ERR576979	1964	China
ERR576980	1963	China
ERR576981	1961	Indonesia
ERR576982	1961	Indonesia
ERR576983	1961	Indonesia
ERR576984	1999	China
ERR576985	1994	China
ERR576986	1993	China
ERR576987	1988	China
ERR576988	1984	China
ERR576995	1983	China
ERR576996	1983	China
ERR577139	1982	China
ERR577140	1981	China
ERR577141	1980	China
ERR577142	1979	China
ERR577143	1978	China
ERR579049	1977	China
ERR579050	1974	China
ERR579051	1973	China
ERR579052	1969	China
ERR579053	1965	China
ERR579054	1964	China
ERR579055	1962	China
ERR579056	1966	China
ERR579057	1961	China
ERR579058	1961	China
ERR579059	1961	China
ERR579060	1961	China
ERR579061	1988	China
ERR579062	1979	China
ERR579063	1964	China
ERR579064	1987	China	PLE7
ERR579065	1981	China
ERR579066	1962	China
ERR579067	1986	China
ERR579068	1995	China
ERR579069	1998	China
ERR579070	1989	China
ERR579072	1980	China
ERR579073	1996	China
ERR579074	1978	China
ERR579075	2008	China
ERR579076	2000	China
ERR579077	1998	China
ERR579078	1997	China
ERR579079	1993	China
ERR579080	1992	China
ERR579081	1991	China
ERR579082	1990	China
ERR579083	1979	China
ERR579085	2002	China
ERR579086	2001	China
ERR579087	1978	China
ERR579088	1984	China
ERR579089	2005	China
ERR579090	2008	China	PLE9
ERR579091	2000	China
ERR579092	1998	China
ERR579093	1998	China
ERR579114	1998	China
ERR579309	2001	China
ERR579311	1994	China
ERR579313	2001	China
ERR579919	1985	China
ERR579986	1994	China
ERR580006	1991	Peru
ERR976391	1990	Angola
ERR976392	1990	Malawi
ERR976393	1990	Malawi
ERR976394	1989	Malawi
ERR976395	1987	Algeria
ERR976396	1990	Angola
ERR976397	1966	Egypt
ERR976398	1970	Sierra Leone
ERR976399	1970	Ethiopia
ERR976400	1970	Cameroon
ERR976401	1971	Chad
ERR976402	1970	Mali
ERR976403	1970	Guinea
ERR976404	1988	Democratic Republic of the Congo
ERR976405	1983	Algeria
ERR976406	1975	Algeria
ERR976407	1982	Algeria
ERR976408	1982	Algeria
ERR976409	1986	Algeria
ERR976410	1984	Democratic Republic of the Congo
ERR976411	1984	Cote d'Ivoire
ERR976412	1986	Algeria
ERR976413	1974	Algeria
ERR976414	1988	Rwanda
ERR976415	1972	Chad
ERR976416	1972	Chad
ERR976418	1974	Burkina Faso
ERR976419	1974	Burkina Faso
ERR976420	1970	Cameroon
ERR976421	1970	Cameroon
ERR976422	1970	Cameroon
ERR976423	1970	Cameroon
ERR976424	1970	Cameroon
ERR976425	1973	Cote d'Ivoire
ERR976426	1973	Cote d'Ivoire
ERR976427	1973	Cote d'Ivoire
ERR976428	1970	Cote d'Ivoire
ERR976429	1971	Ghana
ERR976430	1971	Ghana
ERR976431	1970	Nigeria
ERR976432	1970	Nigeria
ERR976433	1973	Senegal
ERR976434	1974	Senegal
ERR976435	1972	Senegal
ERR976436	1971	Senegal
ERR976437	1974	Chad
ERR976438	1974	Chad
ERR976439	1972	Chad
ERR976440	1974	Chad
ERR976441	1974	Tunisia
ERR976442	1974	Burkina Faso
ERR976443	1974	Burkina Faso
ERR976444	1974	Algeria
ERR976445	1974	Morocco
ERR976446	1972	Morocco
ERR976447	1972	Morocco
ERR976448	1972	Morocco
ERR976449	1972	Morocco
ERR976450	1972	Morocco
ERR976451	1975	Comoros
ERR976452	1975	Comoros
ERR976453	1975	Comoros
ERR976454	1971	Tunisia
ERR976455	1971	Tunisia
ERR976456	1970	Angola
ERR976457	1970	Angola
ERR976458	1970	Cote d'Ivoire
ERR976459	1970	Benin
ERR976460	1970	Benin
ERR976463	1970	Ethiopia
ERR976464	1970	Ghana
ERR976465	1970	Ghana
ERR976466	1970	Guinea
ERR976467	1970	Guinea
ERR976468	1970	Liberia
ERR976469	1970	Liberia
ERR976470	1970	Libya
ERR976471	1970	Libya
ERR976472	1970	Mali
ERR976473	1970	Niger
ERR976474	1970	Niger
ERR976475	1970	Sierra Leone
ERR976476	1990	Algeria
ERR976477	1986	Sierra Leone
ERR976478	1985	Djibouti
ERR976479	1984	Burkina Faso
ERR976480	1984	Mali
ERR976481	1985	Mali
ERR976482	1985	Djibouti
ERR976483	1985	Benin
ERR976484	1988	Democratic Republic of the Congo
ERR976485	1984	Burkina Faso
ERR976486	1984	Burkina Faso
ERR976487	1984	Democratic Republic of the Congo
ERR976488	1991	Bolivia
ERR976489	1991	Brazil
ERR976492	1991	Brazil
ERR976493	1992	Brazil
ERR976494	1992	Bolivia
ERR976495	1992	Bolivia
ERR976496	1992	Bolivia
ERR976497	1991	Bolivia
ERR976498	1988	Angola
ERR976499	1988	Angola
ERR976500	1988	Angola
ERR976501	1988	Angola
ERR976502	1988	Angola
ERR976503	1988	Angola
ERR976504	1994	Guinea Bissau
ERR976505	1971	Portugal
ERR976506	1971	Portugal
ERR976507	1971	Portugal
ERR976508	1974	Portugal
ERR976510	1974	Portugal
ERR976511	1988	Cote d'Ivoire
ERR976512	1988	Cote d'Ivoire
ERR976513	1991	Benin
ERR976514	1991	Benin
ERR976515	1991	Benin
ERR976516	1991	Niger
ERR976517	1991	Morocco
ERR976518	1991	Morocco
ERR976519	1991	Cote d'Ivoire
ERR976520	1991	Morocco
ERR976521	1991	Democratic Republic of the Congo
ERR976522	1992	Angola
ERR976523	1992	Malawi
ERR976524	1992	Democratic Republic of the Congo
ERR976525	1993	Democratic Republic of the Congo
ERR976526	1993	Democratic Republic of the Congo
ERR976527	1993	Morocco
ERR976528	1993	Rwanda
ERR976529	1993	Burundi
ERR976530	1993	Burundi
ERR976531	1993	Tanzania
ERR976532	1994	Angola
ERR976533	1994	Angola
ERR976534	1993	Cote d'Ivoire
ERR976535	1994	Cote d'Ivoire
ERR976536	1993	Cote d'Ivoire
ERR976537	1994	Guinea
ERR976538	1994	Guinea
ERR976539	1994	Guinea
ERR976540	1994	Democratic Republic of the Congo
ERR976541	1994	Morocco
ERR976542	1994	Guinea
ERR976543	1994	Liberia
ERR976544	1994	Democratic Republic of the Congo
ERR976545	1994	Liberia
ERR976546	1994	Liberia
ERR976547	1997	Gabon
ERR976548	1997	Democratic Republic of the Congo
ERR976549	1997	Djibouti
ERR976550	1997	Democratic Republic of the Congo
ERR976551	1997	Djibouti
ERR976552	1998	Uganda
ERR976553	1998	Uganda
ERR976554	1997	Cameroon
ERR976555	1997	Cameroon
ERR976556	1998	Comoros
ERR976557	1998	Comoros
ERR976558	1998	Comoros
ERR976559	1998	Republic of the Congo
ERR976560	1998	Republic of the Congo
ERR976561	1998	Cameroon
ERR976562	1998	Cameroon
ERR976563	1998	Tanzania
ERR976564	1998	Tanzania
ERR976565	1997	Djibouti
ERR976566	1998	Rwanda
ERR976567	1998	Rwanda
ERR976568	1998	Cameroon
ERR976569	1998	Rwanda
ERR976570	1998	Cameroon
ERR976571	1998	Sudan
ERR976572	1998	Burkina Faso
ERR976573	1998	Burkina Faso
ERR976574	1998	Guinea
ERR976575	1998	Sudan
ERR976576	1998	Cameroon
ERR976577	1998	Cameroon
ERR976578	1998	Cameroon
ERR976579	1998	Cameroon
ERR976580	1998	Sierra Leone
ERR976581	1998	Cote d'Ivoire
ERR976582	1998	Cote d'Ivoire
ERR976583	1999	Somalia
ERR976584	1999	Uganda
ERR976585	1999	Mozambique	PLE4
ERR976586	1999	Mozambique	PLE4
ERR976587	1999	Mozambique	PLE4
ERR976588	1999	Madagascar
ERR976589	1999	Madagascar
ERR976590	1999	Madagascar
ERR976591	2000	Madagascar
ERR976592	2000	Madagascar
ERR976593	2000	Madagascar
ERR976594	2000	Madagascar
ERR976595	2000	Madagascar
ERR976596	2000	Madagascar
ERR976597	1994	Djibouti
ERR976598	1994	Djibouti
ERR976599	1994	Djibouti
ERR998656	1994	Chad
ERR998657	1994	Liberia
ERR998658	1994	Liberia
ERR998659	1994	Democratic Republic of the Congo
ERR998660	1994	Morocco
ERR998661	1994	Morocco
ERR998662	1994	Chad
ERR998663	1994	Niger
ERR998664	1995	Angola
ERR998665	1995	Angola
ERR998666	1995	Cameroon
ERR998667	1995	Democratic Republic of the Congo
ERR998668	1995	Democratic Republic of the Congo
ERR998669	1995	Democratic Republic of the Congo
ERR998670	1995	Guinea
ERR998671	1995	Burkina Faso
ERR998672	1995	Burkina Faso
ERR998673	1995	Mali
ERR998674	1995	Mali
ERR998675	1995	Sierra Leone
ERR998676	1995	Guinea
ERR998677	1995	Guinea
ERR998678	1995	Liberia
ERR998679	1995	Liberia
ERR998681	1995	Democratic Republic of the Congo
ERR998682	1995	Cote d'Ivoire
ERR998683	1995	Cote d'Ivoire
ERR998684	1995	Cote d'Ivoire
ERR998685	1995	Cote d'Ivoire
ERR998686	1995	Niger
ERR998687	1995	Burkina Faso
ERR998688	1995	Burkina Faso
ERR998689	1996	Niger
ERR998690	1996	Senegal
ERR998691	1996	Senegal
ERR998692	1996	Nigeria
ERR998693	1996	Senegal
ERR998694	1996	Democratic Republic of the Congo
ERR998695	1996	Senegal
ERR998696	1996	Democratic Republic of the Congo
ERR998697	1996	Democratic Republic of the Congo
ERR998698	1996	Democratic Republic of the Congo
ERR998699	1996	Liberia
ERR998700	1996	Chad
ERR998701	1996	Chad
ERR998702	1996	Chad
ERR998703	1996	Cameroon
ERR998704	1996	Mali
ERR998705	1996	Nigeria
ERR998706	1996	Nigeria
ERR998707	1996	Nigeria
ERR998708	1996	Chad
ERR998709	1996	Nigeria
ERR998710	1996	Senegal
ERR998711	1996	Chad
ERR998712	1996	Cameroon
ERR998713	1996	Rwanda
ERR998714	1996	Democratic Republic of the Congo
ERR998715	1996	Rwanda
ERR998716	1996	Rwanda
ERR998717	1996	Senegal
ERR998718	1996	Senegal
ERR998719	1996	Senegal
ERR998720	1996	Senegal
ERR998721	1996	Rwanda
ERR998722	1996	Rwanda
ERR998723	1997	Democratic Republic of the Congo
ERR998724	1997	Democratic Republic of the Congo
ERR998725	1997	Cameroon
ERR998726	1997	Cameroon
ERR998727	1997	Cameroon
ERR998728	1997	Cameroon
ERR998729	1997	Democratic Republic of the Congo
ERR998730	1997	Democratic Republic of the Congo
ERR998731	1997	Cameroon
ERR998732	1997	Somalia
ERR998733	1997	Democratic Republic of the Congo
ERR998734	1997	Democratic Republic of the Congo
ERR998735	1997	Central African Republic
ERR998736	1997	Central African Republic
ERR998737	1997	Central African Republic
ERR998738	1997	Central African Republic
ERR998739	1997	Central African Republic
ERR998740	1997	Central African Republic
ERR998741	1997	Democratic Republic of the Congo
ERR998742	1997	Central African Republic
ERR998743	1997	Central African Republic
ERR998744	1997	Central African Republic
ERR998745	1997	Central African Republic
ERR998746	1997	Democratic Republic of the Congo
ERR998747	1997	Central African Republic
ERR998748	1997	Central African Republic
ERR998749	1997	Benin
ERR998750	1997	Benin
GCA_000021605.1	1937	Indonesia
GCA_000166455.2	2010	Haiti
GCA_000166475.2	2010	Haiti
GCA_000166495.2	2010	Haiti
GCA_000175695.1	2002	Bangladesh
GCA_000176395.1	1991	Indonesia	PLE5
GCA_000176435.1	1991	Mexico
GCA_000176455.1	1993	Brazil
GCA_000237405.2	2009	USA
GCA_000237425.2	2009	USA
GCA_000237445.2	2009	USA
GCA_000237465.2	2009	USA
GCA_000237485.2	2009	USA
GCA_000237505.2	2010	Cameroon
GCA_000237525.2	2010	Haiti
GCA_000237545.2	2010	Haiti
GCA_000237565.2	2010	Haiti
GCA_000237585.2	2010	USA
GCA_000237605.2	2010	Haiti
GCA_000237625.2	2011	Haiti
GCA_000237645.2	2009	South Africa
GCA_000237665.2	2011	Dominican Republic
GCA_000237685.2	2005	USA
GCA_000237705.2	2006	USA
GCA_000237745.2	2008	USA
GCA_000237765.2	2005	USA
GCA_000237785.2	1991	Peru
GCA_000257415.2	2011	Russia
GCA_000299495.1	2010	Haiti
GCA_000299515.1	2010	Haiti
GCA_000299535.1	2010	Haiti
GCA_000304755.1	2000	Mexico
GCA_000304955.2	2010	Haiti
GCA_000318485.2	2010	Haiti
GCA_000318505.2	2010	Haiti
GCA_000330905.1	1993	Bangladesh
GCA_000338075.1	2001	South Africa	PLE4
GCA_000338215.1	2001	South Africa
GCA_000387585.1	2010	USA
GCA_000387605.1	2010	USA
GCA_000387625.1	2010	USA
GCA_000387645.1	2010	USA
GCA_000387665.1	2010	USA
GCA_000387685.1	2010	USA
GCA_000387705.1	2010	USA
GCA_000387725.1	2010	USA
GCA_000438805.2	1994	Brazil
GCA_000500675.1	2010	Russia
GCA_000500695.1	2006	Russia
GCA_000500715.1	2012	Russia
GCA_000500735.1	2005	Russia
GCA_000518145.1	2005	Russia
GCA_000600255.1	2010	Russia
GCA_000705295.1	1994	Russia	PLE4
GCA_000709105.1	1942	Russia	PLE5
GCA_000710155.1	2012	Haiti
GCA_000710445.1	2010	Russia
GCA_000710455.1	2010	Russia
GCA_000735705.2	1997	Russia
GCA_000736765.1	1973	India
GCA_000736775.1	1981	India
GCA_000736785.1	1977	India
GCA_000736795.1	1962	Philippines
GCA_000736845.1	1992	India
GCA_000736855.1	1969	India
GCA_000736865.1	1941	India
GCA_000736875.1	1974	India
GCA_000736925.1	1975	India
GCA_000736935.1	1976	India
GCA_000736945.1	1988	China
GCA_000737005.1	1993	India
GCA_000737015.1	1993	Thailand
GCA_000737025.1	1993	India
GCA_000740515.2	2013	Mexico
GCA_000753725.1	1937	Indonesia
GCA_000754625.1	1966	Pakistan	PLE5
GCA_000763075.1	2014	Russia
GCA_000765415.1	2012	Haiti
GCA_000786335.1	2014	Russia
GCA_000786345.1	2014	Russia
GCA_000788415.1	2010	Haiti
GCA_000788425.1	2010	Haiti
GCA_000788435.1	2010	Haiti
GCA_000788495.1	2012	Haiti
GCA_000788515.1	2012	Haiti
GCA_000788535.1	2010	Haiti
GCA_000788555.1	2010	Haiti
GCA_000788575.1	2010	Haiti
GCA_000788595.1	2010	Haiti
GCA_000788615.1	2010	Haiti
GCA_000788635.1	2010	Haiti
GCA_000788655.1	2012	Haiti
GCA_000788675.1	2012	Haiti
GCA_000788695.1	2012	Haiti
GCA_000788715.2	2012	Haiti
GCA_000788735.1	2012	Haiti
GCA_000788755.1	2012	Haiti
GCA_000788775.1	2012	Haiti
GCA_000788795.1	2012	Haiti
GCA_000788815.1	2012	Haiti
GCA_000788835.1	2012	Haiti
GCA_000788855.1	2012	Haiti
GCA_000788875.1	2012	Haiti
GCA_000788895.1	2012	Haiti
GCA_000788915.1	2012	Haiti
GCA_000788935.1	2012	Haiti
GCA_000788955.1	2012	Haiti
GCA_000788975.1	2012	Haiti
GCA_000788995.1	2012	Haiti
[truncated: 1,364 more rows]
