# Supplementary material for: Evolutionary Sweeps of Subviral Parasites and Their Phage Host Bring Unique Parasite Variants and Disappearance of a Phage CRISPR-Cas System
Source: mBio. 2022 Feb 15;13(1):e03088-21. doi: 10.1128/mbio.03088-21 (PMC8844924; doi:10.1128/mbio.03088-21)
Supplement: DATA SET S4 [file mbio.03088-21-sd004.xlsx]

## Sheet: All SNV table 
	Base pair positions are relative to the concatenated genomes of VC strain N16961 (accessions: CP028827 + CP028828)
Patient-Isolate_label (Decimal values indicate multiple isoaltes collected from same stool)	484	4497	9679	57381	63643	63667	65175	71015	86313	113272	129804	132181	141450	142276	148718	157080	168480	208649	214028	221483	223444	261217	265699	266083	268101	291942	294539	329269	333580	350685	361171	365986	366810	384169	391901	402517	408252	412467	427633	431533	446108	446826	446991	456978	472402	473012	473032	504610	528423
M07.1	0	0	0	0	0	0	0	0	0	0	0	0	0	1	0	0	0	0	0	0	1	0	0	0	1	0	1	1	0	1	0	0	1	1	0	1	0	0	0	0	1	0	0	0	1	0	1	0	0
M07.2	0	0	0	0	0	0	0	0	0	0	0	0	0	1	0	0	0	0	0	0	1	0	0	0	1	0	1	1	0	1	0	0	1	1	0	1	0	0	0	0	1	0	0	0	1	0	1	0	0
M07.3	0	0	0	0	0	0	0	0	0	0	0	0	0	1	0	0	0	0	0	0	1	0	0	0	1	0	1	1	0	1	0	0	1	1	0	1	0	0	0	0	1	0	0	0	1	0	1	0	0
D24.1	0	0	0	0	0	0	0	0	0	0	0	0	0	1	0	0	0	0	0	0	1	0	0	0	1	0	1	1	0	1	0	0	1	1	0	1	0	0	0	0	1	0	0	0	1	0	1	0	0
D37.1	0	0	0	0	0	0	0	0	0	0	0	0	0	1	0	0	0	0	0	0	1	1	0	0	1	0	1	1	0	1	0	0	1	1	0	1	0	0	0	0	1	0	0	0	1	0	1	0	0
D03	0	0	1	0	0	1	0	0	0	0	0	0	0	1	0	0	0	0	0	0	1	0	0	0	1	0	1	1	0	1	0	0	1	1	0	1	0	0	0	0	1	0	0	0	1	0	1	0	0
D21	0	0	0	0	0	0	0	0	0	0	0	0	0	1	0	0	0	0	0	0	1	0	0	0	1	0	1	1	0	1	0	0	1	1	0	1	0	0	0	0	1	0	0	0	1	0	1	0	0
D55.1	0	0	0	0	0	0	0	0	0	0	0	0	0	1	0	0	0	0	0	0	1	0	0	0	1	0	1	1	0	1	0	0	1	1	0	1	0	0	0	0	1	0	0	0	1	0	1	0	0
D55.2	0	0	0	0	0	0	0	0	0	0	0	0	0	1	0	0	0	0	0	0	1	0	0	0	1	0	1	1	0	1	0	0	1	1	0	1	0	0	0	0	1	0	0	0	1	0	1	0	0
D55.3	0	0	0	0	0	0	0	0	0	0	0	0	0	1	0	0	0	0	0	0	1	0	0	0	1	0	1	1	0	1	0	0	1	1	0	0	0	0	0	0	1	0	0	0	1	0	1	0	0
D55.4	0	0	0	0	0	0	0	0	0	0	0	0	0	1	0	0	0	0	0	0	1	0	0	0	1	0	1	1	0	1	0	0	1	1	0	1	0	0	0	0	1	0	0	0	1	0	1	0	0
D04	0	0	0	0	0	0	0	0	0	0	0	0	0	1	0	0	0	0	0	0	1	0	0	0	1	0	1	1	0	1	0	0	1	1	0	1	0	0	0	0	1	0	0	0	1	0	1	0	0
D59.1	0	0	0	0	0	0	0	0	0	0	0	0	0	1	0	0	0	0	0	0	1	0	0	0	1	0	1	1	0	1	0	0	1	1	0	1	0	0	0	0	1	0	0	0	1	0	1	0	0
D50	0	0	0	0	0	0	0	0	0	0	0	0	0	1	0	0	0	0	0	0	1	0	0	0	1	0	1	1	0	1	0	0	1	1	0	0	0	0	0	0	1	0	1	0	1	0	1	0	0
D16	0	0	0	0	0	0	0	0	0	0	0	0	0	1	0	0	0	0	0	0	1	0	0	0	1	0	1	1	0	1	0	0	1	1	0	1	0	0	0	0	1	0	0	0	1	0	1	0	0
D18.1	0	0	0	0	0	0	0	0	0	0	0	0	0	1	0	0	0	0	0	0	1	0	0	0	1	0	1	1	0	1	0	0	1	1	0	1	0	0	0	0	1	0	0	0	1	0	1	0	0
D25.1	0	0	0	0	0	0	0	0	0	0	0	0	0	1	0	0	0	0	0	0	1	0	1	0	1	0	1	1	0	1	0	0	1	1	0	1	0	0	0	0	1	0	0	0	1	0	1	0	0
D26.1	0	0	0	0	0	0	0	0	0	0	0	0	0	1	0	0	0	0	0	0	1	0	0	0	1	0	1	1	0	1	1	0	1	1	0	0	1	0	0	0	1	0	0	0	1	0	1	0	0
D73.1	0	0	0	0	0	0	0	0	0	0	0	0	0	1	0	0	0	0	0	0	1	0	0	0	1	0	1	1	0	1	0	0	1	1	0	1	0	0	0	0	1	0	0	0	1	0	1	0	0
D39.1	0	0	0	0	0	0	0	0	0	0	0	0	0	1	0	0	0	0	0	0	1	0	0	0	1	0	1	1	0	1	0	0	1	1	0	1	0	0	0	0	1	0	0	0	1	0	1	0	0
D39.2	0	0	0	0	0	0	0	0	0	0	0	0	0	1	0	0	0	0	0	0	1	0	0	0	1	0	1	1	0	1	0	0	1	1	0	1	0	0	0	0	1	0	0	0	1	0	1	0	0
M160.1	0	0	0	1	0	0	1	0	1	1	1	1	1	0	0	0	0	1	0	0	0	0	0	0	0	0	0	0	0	0	0	1	0	0	1	1	0	1	0	0	0	0	0	0	0	0	0	1	0
M01	0	0	0	0	0	0	0	0	0	0	0	0	0	1	0	0	0	0	0	0	1	0	0	0	1	0	1	1	0	1	0	0	1	1	0	1	0	0	0	0	1	0	0	0	1	0	1	0	0
D73.2	0	0	0	0	0	0	0	0	0	0	0	0	0	1	0	0	0	0	0	0	1	0	0	0	1	0	1	1	0	1	0	0	1	1	0	1	0	0	0	0	1	0	0	0	1	0	1	0	0
D59.2	0	0	0	0	0	0	0	0	0	0	0	0	0	1	0	0	0	0	0	0	1	0	0	1	1	0	1	1	0	1	0	0	1	1	0	0	0	0	0	0	1	0	0	0	1	0	1	0	0
D18.2	0	0	0	0	0	0	0	1	0	0	0	0	0	1	0	0	0	0	0	0	1	0	0	0	1	0	1	1	0	1	0	0	1	1	0	0	0	0	0	0	1	0	0	0	1	0	1	0	0
M90.1	0	0	0	1	0	0	1	0	1	0	1	1	1	0	0	0	0	1	0	0	0	0	0	0	0	0	0	0	0	0	0	0	0	0	1	1	0	1	0	0	0	0	0	0	0	0	0	1	0
M90.2	0	0	0	1	0	0	1	0	1	0	1	1	1	0	0	0	0	1	0	0	0	0	0	0	0	0	0	0	0	0	0	0	0	0	1	1	0	1	0	0	0	0	0	0	0	0	0	1	0
D68.1	0	0	0	0	0	0	0	0	0	0	0	0	0	1	0	0	0	0	0	0	1	0	0	0	1	0	1	1	0	1	0	0	1	1	0	1	0	0	0	0	1	0	0	0	1	0	1	0	0
D68.2	0	0	0	0	0	0	0	0	0	0	0	0	0	1	0	0	0	0	0	0	1	0	0	0	1	0	1	1	0	1	0	0	1	1	0	1	0	0	0	0	1	0	0	0	1	0	1	0	0
D68.3	0	0	0	0	0	0	0	0	0	0	0	0	0	1	0	0	0	0	0	0	1	0	0	0	1	0	1	1	0	1	0	0	1	1	0	1	0	0	0	0	1	0	0	0	1	0	1	0	0
D69	0	0	0	0	0	0	0	0	0	0	0	0	0	1	0	0	0	0	0	0	1	0	0	0	1	0	1	1	0	1	0	0	1	1	0	1	0	0	0	0	1	0	0	0	1	0	1	0	0
D74	0	0	0	0	0	0	0	0	0	0	0	0	0	1	0	0	0	0	0	0	1	0	0	0	1	0	1	1	0	1	0	0	1	1	0	1	0	0	0	0	1	0	0	0	1	0	1	0	0
D79	0	0	0	1	0	0	1	0	1	0	1	1	1	0	0	0	0	1	0	0	0	0	0	0	0	0	0	0	0	0	0	0	0	0	1	1	0	1	0	0	0	0	0	0	0	0	0	1	0
D81	0	0	0	0	0	0	0	0	0	0	0	0	0	1	0	0	0	0	0	0	1	0	0	0	1	0	1	1	0	1	0	0	1	1	0	1	0	0	0	0	1	0	0	0	1	0	1	0	0
D82	0	0	0	1	0	0	1	0	1	0	1	1	1	0	0	0	0	1	0	0	0	0	0	0	0	0	0	0	0	0	0	0	0	0	1	1	0	1	0	0	0	0	0	0	0	0	0	1	0
D83	0	0	0	1	0	0	1	0	1	0	1	1	1	0	0	0	0	1	0	0	0	0	0	0	0	0	0	0	0	0	0	0	0	0	1	1	0	1	0	0	0	0	0	0	0	0	0	1	0
D87	0	0	0	1	0	0	1	0	1	0	1	1	1	0	0	0	0	1	0	0	0	0	0	0	0	0	0	0	0	0	0	0	0	0	1	1	0	1	0	0	0	0	0	0	0	0	0	1	0
D90	0	0	0	0	0	0	0	0	0	0	0	0	0	1	0	0	0	0	0	0	1	0	0	0	1	0	1	1	0	1	0	0	1	1	0	1	0	0	0	0	1	0	0	0	1	0	1	0	0
D98	0	0	0	1	0	0	1	0	1	0	1	1	1	0	0	0	0	1	0	0	0	0	0	0	0	0	0	0	0	0	0	0	0	0	1	1	0	1	0	0	0	0	0	0	0	0	0	1	0
D103	1	0	0	1	0	0	1	0	1	0	1	1	1	0	0	0	0	1	0	0	0	0	0	0	0	0	0	0	0	0	0	0	0	0	1	1	0	1	0	0	0	0	0	0	0	0	0	1	0
D136	0	0	0	1	0	0	1	0	1	0	1	1	1	0	0	0	0	1	0	0	0	0	0	0	0	0	0	0	0	0	0	0	0	0	1	1	0	1	0	0	0	0	0	0	0	0	0	1	0
D137.1	0	0	0	1	0	0	1	0	1	0	1	1	1	0	0	0	0	1	0	0	0	0	0	0	0	0	0	0	0	0	0	0	0	0	1	1	0	1	0	0	0	0	0	0	0	0	0	1	0
D137.2	0	0	0	1	0	0	1	0	1	0	1	1	1	0	0	0	0	1	0	0	0	0	0	0	0	0	0	0	0	0	0	0	0	0	1	1	0	1	0	0	0	0	0	0	0	0	0	1	0
D140	0	0	0	1	0	0	1	0	1	0	1	1	1	0	0	0	0	1	0	0	0	0	0	0	0	0	0	0	0	0	0	0	0	0	1	1	0	1	0	0	0	0	0	0	0	0	0	1	0
D144	0	0	0	1	0	0	1	0	1	0	1	1	1	0	0	0	0	1	0	0	0	0	0	0	0	0	0	0	0	0	0	0	0	0	1	1	0	1	0	0	0	0	0	0	0	0	0	1	0
D147	0	0	0	1	0	0	1	0	1	0	1	1	1	0	0	0	0	1	0	0	0	0	0	0	0	0	0	0	0	0	0	0	0	0	1	1	0	1	0	0	0	0	0	0	0	0	0	1	0
D148	0	0	0	1	0	0	1	0	1	0	1	1	1	0	0	0	0	1	0	0	0	0	0	0	0	0	0	0	0	0	0	0	0	0	1	1	0	1	0	0	0	0	0	0	0	0	0	1	0
D152	0	0	0	1	0	0	1	0	1	0	1	1	1	0	0	0	0	1	0	0	0	0	0	0	0	0	0	0	0	0	0	0	0	0	1	1	0	1	0	0	0	0	0	0	0	0	0	1	0
D154	0	0	0	1	0	0	1	0	1	0	1	1	1	0	0	0	0	1	0	0	0	0	0	0	0	0	0	0	0	0	0	0	0	0	1	1	0	1	0	0	0	0	0	0	0	0	0	1	0
D168	0	0	0	1	0	0	1	0	1	0	1	1	1	0	0	0	0	1	0	0	0	0	0	0	0	0	0	0	0	0	0	0	0	0	1	1	0	1	0	0	0	0	0	0	0	0	0	1	0
D183	0	0	0	0	0	0	0	0	0	0	0	0	0	1	0	0	0	0	0	0	1	0	0	0	1	0	1	1	0	1	0	0	1	1	0	1	0	0	0	1	1	0	0	0	1	0	1	0	0
D187	0	0	0	1	0	0	1	0	1	1	1	1	1	0	0	0	0	1	0	0	0	0	0	0	0	0	0	0	0	0	0	1	0	0	1	1	0	1	0	0	0	0	0	0	0	0	0	1	0
D195	0	0	0	1	0	0	1	0	1	0	1	1	1	0	0	0	0	1	0	0	0	0	0	0	0	0	0	0	0	0	0	1	0	0	1	1	0	1	0	0	0	0	0	0	0	0	0	1	0
D202	0	0	0	1	0	0	1	0	1	0	1	1	1	0	0	0	0	1	0	0	0	0	0	0	0	0	0	0	0	0	0	1	0	0	1	1	0	1	0	0	0	0	0	0	0	0	0	1	0
D208	0	0	0	1	0	0	1	0	1	1	1	1	1	0	0	0	0	1	0	0	0	0	0	0	0	0	0	0	0	0	0	1	0	0	1	1	0	1	0	0	0	0	0	0	0	0	0	1	0
D215	0	0	0	1	0	0	1	0	1	0	1	1	1	0	0	0	0	1	0	0	0	0	0	0	0	0	0	0	0	0	0	1	0	0	1	1	0	1	0	0	0	0	0	0	0	0	0	1	0
D220	0	0	0	1	0	0	1	0	1	1	1	1	1	0	0	0	0	1	0	0	0	0	0	0	0	0	0	0	0	0	0	1	0	0	1	1	0	1	0	0	0	0	0	0	0	0	0	1	0
D226	0	0	0	1	0	0	1	0	1	1	1	1	1	0	0	0	0	1	0	0	0	0	0	0	0	0	0	0	0	0	0	1	0	0	1	1	0	1	0	0	0	0	0	0	0	0	0	1	0
D228	0	0	0	1	0	0	1	0	1	1	1	1	1	0	0	0	0	1	0	0	0	0	0	0	0	0	0	0	0	0	0	1	0	0	1	1	0	1	0	0	0	0	0	0	0	0	0	1	0
D231	0	0	0	1	0	0	1	0	1	0	1	1	1	0	0	0	0	1	0	0	0	0	0	0	0	0	0	0	0	0	0	1	0	0	1	1	0	1	0	0	0	0	0	0	0	0	0	1	0
D241	0	0	0	1	0	0	1	0	1	0	1	1	1	0	0	0	0	1	0	0	0	0	0	0	0	0	0	0	0	0	0	1	0	0	1	1	0	1	0	0	0	0	0	1	0	0	0	1	0
D245	0	0	0	1	0	0	1	0	1	0	1	1	1	0	0	0	0	1	0	0	0	0	0	0	0	0	0	0	0	0	0	1	0	0	1	1	0	1	0	0	0	0	0	0	0	0	0	1	0
D250	0	0	0	1	0	0	1	0	1	0	1	1	1	0	0	0	0	1	0	0	0	0	0	0	0	0	0	0	0	0	0	1	0	0	1	1	0	1	0	0	0	0	0	0	0	0	0	1	0
D254	0	0	0	1	0	0	1	0	1	0	1	1	1	0	0	0	0	1	0	0	0	0	0	0	0	0	0	0	0	0	0	1	0	0	1	1	0	1	0	0	0	0	0	0	0	0	0	1	0
D260	0	0	0	1	0	0	1	0	1	0	1	1	1	0	0	0	0	1	0	0	0	0	0	0	0	0	0	0	0	0	0	1	0	0	1	1	0	1	0	0	0	0	0	0	0	0	0	1	0
D262.1	0	0	0	1	0	0	1	0	1	0	1	1	1	0	0	0	0	1	0	0	0	0	0	0	0	0	0	0	0	0	0	1	0	0	1	1	0	1	0	0	0	0	0	0	0	0	0	1	0
D262.2	0	0	0	1	0	0	1	0	1	0	1	1	1	0	0	0	0	1	0	0	0	0	0	0	0	0	0	0	0	0	0	1	0	0	1	1	0	1	0	0	0	0	0	0	0	0	0	1	0
D264	0	0	0	1	0	0	1	0	1	0	1	1	1	0	0	0	0	1	0	0	0	0	0	0	0	0	0	0	0	0	0	1	0	0	1	1	0	1	0	0	0	0	0	0	0	0	0	1	0
D270	0	0	0	1	0	0	1	0	1	1	1	1	1	0	0	0	0	1	0	0	0	0	0	0	0	0	0	0	0	0	0	1	0	0	1	1	0	1	0	0	0	0	0	0	0	0	0	1	0
D278	0	0	0	1	0	0	1	0	1	1	1	1	1	0	0	0	0	1	0	0	0	0	0	0	0	0	0	0	0	0	0	1	0	0	1	1	0	1	0	0	0	0	0	0	0	0	0	1	0
D281	0	0	0	1	0	0	1	0	1	1	1	1	1	0	0	0	0	1	0	0	0	0	0	0	0	0	0	0	0	0	0	1	0	0	1	1	0	1	0	0	0	0	0	0	0	0	0	1	0
M49	0	0	0	0	0	0	0	0	0	0	0	0	0	1	0	0	0	0	0	0	1	0	0	0	1	0	1	1	0	1	0	0	1	1	0	1	0	0	0	0	1	0	0	0	1	0	1	0	1
M52	0	0	0	1	0	0	1	0	1	0	1	1	1	0	0	0	0	1	0	0	0	0	0	0	0	0	0	0	0	0	0	0	0	0	1	1	0	1	0	0	0	0	0	0	0	0	0	1	0
M55	0	0	0	1	0	0	1	0	1	0	1	1	1	0	0	0	0	1	0	0	0	0	0	0	0	0	0	0	0	0	0	0	0	0	1	1	0	1	0	0	0	0	0	0	0	0	0	1	0
M56	0	0	0	1	0	0	1	0	1	0	1	1	1	0	0	0	0	1	0	0	0	0	0	0	0	0	0	0	0	0	0	0	0	0	1	1	0	1	0	0	0	0	0	0	0	0	0	1	0
M57	0	0	0	1	0	0	1	0	1	0	1	1	1	0	0	0	0	1	0	0	0	0	0	0	0	0	0	0	0	0	0	0	0	0	1	1	0	1	0	0	0	0	0	0	0	0	0	1	0
M61	0	0	0	1	0	0	1	0	1	0	1	1	1	0	0	0	0	1	0	0	0	0	0	0	0	0	0	0	0	0	0	0	0	0	1	1	0	1	0	0	0	0	0	0	0	0	0	1	0
M65	0	0	0	1	0	0	1	0	1	0	1	1	1	0	0	0	0	1	0	0	0	0	0	0	0	0	0	0	0	0	0	0	0	0	1	1	0	1	0	0	0	0	0	0	0	0	0	1	0
M67	0	1	0	1	0	0	1	0	1	0	1	1	1	0	0	1	0	1	0	0	0	0	0	0	0	0	0	0	0	0	0	0	0	0	1	1	0	1	0	0	0	0	0	0	0	0	0	1	0
M68	0	0	0	1	0	0	1	0	1	0	1	1	1	0	0	0	0	1	0	0	0	0	0	0	0	0	0	0	0	0	0	0	0	0	1	1	0	1	0	0	0	0	0	0	0	0	0	1	0
M69	0	0	0	1	0	0	1	0	1	0	1	1	1	0	0	0	0	1	0	0	0	0	0	0	0	0	0	0	0	0	0	0	0	0	1	1	0	1	0	0	0	0	0	0	0	0	0	1	0
M70	0	0	0	1	0	0	1	0	1	0	1	1	1	0	0	0	0	1	0	0	0	0	0	0	0	0	0	0	0	0	0	0	0	0	1	1	0	1	0	0	0	0	0	0	0	0	0	1	0
M72	0	0	0	1	0	0	1	0	1	0	1	1	1	0	0	0	0	1	0	0	0	0	0	0	0	0	0	0	0	0	0	0	0	0	1	1	0	1	0	0	0	0	0	0	0	0	0	1	0
M80	0	0	0	0	0	0	0	0	0	0	0	0	0	1	0	0	0	0	0	0	1	0	0	0	1	0	1	1	0	1	0	0	1	1	0	1	0	0	0	0	1	0	0	0	1	0	1	0	1
M85	0	0	0	1	0	0	1	0	1	0	1	1	1	0	0	0	0	1	0	0	0	0	0	0	0	0	0	0	0	0	0	0	0	0	1	1	0	1	1	0	0	0	0	0	0	0	0	1	0
M88	0	0	0	1	0	0	1	0	1	0	1	1	1	0	0	0	0	1	0	0	0	0	0	0	0	0	0	0	0	0	0	0	0	0	1	1	0	1	0	0	0	0	0	0	0	0	0	1	0
M90.3	0	0	0	1	0	0	1	0	1	0	1	1	1	0	0	0	0	1	0	0	0	0	0	0	0	0	0	0	0	0	0	0	0	0	1	1	0	1	0	0	0	0	0	0	0	0	0	1	0
M93	0	0	0	1	0	0	1	0	1	0	1	1	1	0	0	0	0	1	0	0	0	0	0	0	0	0	0	0	0	0	0	0	0	0	1	1	0	1	0	0	0	0	0	0	0	0	0	1	0
M107	0	0	0	1	0	0	1	0	1	0	1	1	1	0	0	0	0	1	0	0	0	0	0	0	0	0	0	0	0	0	0	1	0	0	1	1	0	1	0	0	0	0	0	0	0	0	0	1	0
M119	0	0	0	1	0	0	1	0	1	0	1	1	1	0	0	0	0	1	0	0	0	0	0	0	0	0	0	0	0	0	0	1	0	0	1	1	0	1	0	0	0	0	0	0	0	0	0	1	0
M134	0	0	0	1	0	0	1	0	1	0	1	1	1	0	0	0	0	1	0	0	0	0	0	0	0	0	0	0	0	0	0	1	0	0	1	1	0	1	0	0	0	0	0	0	0	0	0	1	0
M137	0	0	0	1	0	0	1	0	1	0	1	1	1	0	0	0	0	1	0	0	0	0	0	0	0	0	0	0	0	0	0	1	0	0	1	1	0	1	0	0	0	0	0	0	0	0	0	1	0
M138	0	0	0	1	0	0	1	0	1	0	1	1	1	0	0	0	0	1	0	0	0	0	0	0	0	0	0	0	0	0	0	1	0	0	1	1	0	1	0	0	0	0	0	0	0	0	0	1	0
M145	0	0	0	1	0	0	1	0	1	1	1	1	1	0	0	0	0	1	0	1	0	0	0	0	0	0	0	0	0	0	0	1	0	0	1	1	0	1	0	0	0	0	0	0	0	0	0	1	0
M146	0	0	0	1	0	0	1	0	1	1	1	1	1	0	0	0	0	1	0	0	0	0	0	0	0	0	0	0	0	0	0	1	0	0	1	1	0	1	0	0	0	0	0	0	0	0	0	1	0
M160.2	0	0	0	1	0	0	1	0	1	1	1	1	1	0	0	0	0	1	0	0	0	0	0	0	0	0	0	0	0	0	0	1	0	0	1	1	0	1	0	0	0	0	0	0	0	0	0	1	0
D01	0	0	0	0	0	0	0	0	0	0	0	0	0	1	1	0	0	0	0	0	1	0	0	0	1	0	1	1	0	1	0	0	1	1	0	1	0	0	0	0	1	0	0	0	1	0	1	0	0
D02	0	0	0	0	0	0	0	0	0	0	0	0	0	1	0	0	0	0	0	0	1	0	0	0	1	0	1	1	0	1	0	0	1	1	0	1	0	0	0	0	1	0	0	0	1	0	1	0	0
D05	0	0	0	0	1	0	0	0	0	0	0	0	0	1	0	0	0	0	0	0	1	0	0	0	1	0	1	1	0	1	0	0	1	1	0	1	0	0	0	0	1	0	0	0	1	0	1	0	0
D06	0	0	0	0	0	0	0	0	0	0	0	0	0	1	0	0	0	0	0	0	1	0	0	0	1	1	1	1	0	1	0	0	1	1	0	1	0	0	0	0	1	0	0	0	1	0	1	0	0
D12	0	0	0	0	0	0	0	0	0	0	0	0	0	1	0	0	0	0	0	0	1	0	0	0	1	0	1	1	0	1	0	0	1	1	0	1	0	0	0	0	1	0	0	0	1	0	1	0	0
D17	0	0	0	0	0	0	0	0	0	0	0	0	0	1	0	0	0	0	0	0	1	0	0	0	1	0	1	1	0	1	0	0	1	1	0	1	0	0	0	0	1	0	0	0	1	0	1	0	0
D20	0	0	0	0	0	0	0	0	0	0	0	0	0	1	0	0	0	0	0	0	1	0	0	0	1	0	1	1	0	1	0	0	1	1	0	1	0	0	0	0	1	0	0	0	1	0	1	0	0
D26.2	0	0	0	0	0	0	0	0	0	0	0	0	0	1	0	0	0	0	0	0	1	0	0	0	1	0	1	1	0	1	1	0	1	1	0	1	1	0	0	0	1	0	0	0	1	0	1	0	0
D32	0	0	0	0	0	0	0	0	0	0	0	0	0	1	0	0	0	0	0	0	1	0	0	0	1	0	1	1	0	1	0	0	1	1	0	1	1	0	0	0	1	1	0	0	1	0	1	0	0
D38	0	0	0	0	0	0	0	0	0	0	0	0	0	1	0	0	0	0	0	0	1	0	0	0	1	0	1	1	0	1	0	0	1	1	0	1	0	0	0	0	1	0	0	0	1	0	1	0	0
D40	0	0	0	0	0	0	0	0	0	0	0	0	0	1	0	0	0	0	0	0	1	1	0	0	1	0	1	1	0	1	0	0	1	1	0	1	0	0	0	0	1	0	0	0	1	0	1	0	0
D41	0	0	0	0	0	0	0	0	0	0	0	0	0	1	0	0	0	0	0	0	1	0	0	0	1	0	1	1	0	1	0	0	1	1	0	1	0	0	0	0	1	0	0	0	1	0	1	0	0
D42	0	0	0	0	0	0	0	0	0	0	0	0	0	1	0	0	0	0	0	0	1	0	0	0	1	0	1	1	0	1	0	0	1	1	0	1	1	0	0	0	1	0	0	0	1	0	1	0	0
D43	0	0	0	0	0	0	0	0	0	0	0	0	0	1	0	0	0	0	0	0	1	0	0	0	1	0	1	1	0	1	0	0	1	1	0	1	0	0	0	0	1	0	0	0	1	0	1	0	0
D44	0	0	0	0	0	0	0	0	0	0	0	0	0	1	0	0	0	0	0	0	1	0	0	0	1	0	1	1	0	1	0	0	1	1	0	1	0	0	0	0	1	0	0	0	1	0	1	0	0
D53	0	0	0	0	0	0	0	0	0	0	0	0	0	1	0	0	0	0	0	0	1	0	0	0	1	0	1	1	0	1	0	0	1	1	0	1	0	0	0	0	1	0	0	0	1	0	1	0	0
D54	0	0	0	0	0	0	0	0	0	0	0	0	0	1	0	0	0	0	0	0	1	0	0	0	1	0	1	1	0	1	0	0	1	1	0	1	0	0	0	0	1	0	0	0	1	0	1	0	0
D57	0	0	0	0	0	0	0	0	0	0	0	0	0	1	0	0	1	0	0	0	1	0	0	0	1	0	1	1	0	1	0	0	1	1	0	1	0	0	0	0	1	0	0	0	1	0	1	0	0
D58	0	0	0	0	0	0	0	0	0	0	0	0	0	1	0	0	0	0	1	0	1	0	0	0	1	0	1	1	0	1	0	0	1	1	0	1	0	0	0	0	1	0	0	0	1	0	1	0	0
D63	0	0	0	0	0	0	0	0	0	0	0	0	0	1	0	0	0	0	0	0	1	0	0	0	1	0	1	1	0	1	0	0	1	1	0	1	0	0	0	0	1	0	0	0	1	1	1	0	0
D66	0	0	0	0	0	0	0	0	0	0	0	0	0	1	0	0	0	0	0	0	1	0	0	0	1	0	1	1	0	1	0	0	1	1	0	1	0	0	0	0	1	0	0	0	1	0	1	0	0
M19	0	0	0	0	0	0	0	0	0	0	0	0	0	1	0	0	0	0	0	0	1	0	0	0	1	0	1	1	0	1	0	0	1	1	0	1	0	0	0	0	1	0	0	0	1	0	1	0	0
D11	0	0	0	0	0	0	0	0	0	0	0	0	0	1	0	0	0	0	0	0	1	0	0	0	1	0	1	1	0	1	0	0	1	1	0	1	0	0	0	0	1	0	0	0	1	0	1	0	0
M16.1	0	0	0	0	0	0	0	0	0	0	0	0	0	1	0	0	0	0	0	0	1	0	0	0	1	0	1	1	0	1	0	0	1	1	0	1	0	0	0	0	1	0	0	0	1	0	1	0	0
M16.2	0	0	0	0	0	0	0	0	0	0	0	0	0	1	0	0	0	0	0	0	1	0	0	0	1	0	1	1	0	1	0	0	1	1	0	1	0	0	0	0	1	0	0	0	1	0	1	0	0
M16.3	0	0	0	0	0	0	0	0	0	0	0	0	0	1	0	0	0	0	0	0	1	0	0	0	1	0	1	1	0	1	0	0	1	1	0	1	0	0	0	0	1	0	0	0	1	0	1	0	0
M18	0	0	0	0	0	0	0	0	0	0	0	0	0	1	0	0	0	0	0	0	1	0	0	0	1	0	1	1	0	1	0	0	1	1	0	1	0	0	0	0	1	0	0	0	1	0	1	0	0
D24.2	0	0	0	0	0	0	0	0	0	0	0	0	0	1	0	0	0	0	0	0	1	0	0	0	1	0	1	1	0	1	0	0	1	1	0	1	0	0	0	0	1	0	0	0	1	0	1	0	0
D37.2	0	0	0	0	0	0	0	0	0	0	0	0	0	1	0	0	0	0	0	0	1	1	0	0	1	0	1	1	0	1	0	0	1	1	0	1	0	0	0	0	1	0	0	0	1	0	1	0	0
D59.3	0	0	0	0	0	0	0	0	0	0	0	0	0	1	0	0	0	0	0	0	1	0	0	0	1	0	1	1	0	1	0	0	1	1	0	1	0	0	0	0	1	0	0	0	1	0	1	0	0
D18.3	0	0	0	0	0	0	0	0	0	0	0	0	0	1	0	0	0	0	0	0	1	0	0	0	1	0	1	1	0	1	0	0	1	1	0	1	0	0	0	0	1	0	0	0	1	0	1	0	0
D25.2	0	0	0	0	0	0	0	0	0	0	0	0	0	1	0	0	0	0	0	0	1	0	0	0	1	0	1	1	0	1	0	0	1	1	0	1	0	0	0	0	1	0	0	0	1	0	1	0	0
D24.3	0	0	0	0	0	0	0	0	0	0	0	0	0	1	0	0	0	0	0	0	1	0	0	0	1	0	1	1	0	1	0	0	1	1	0	1	0	0	0	0	1	0	0	0	1	0	1	0	0
D24.4	0	0	0	0	0	0	0	0	0	0	0	0	0	1	0	0	0	0	0	0	1	0	0	0	1	0	1	1	0	1	0	0	1	1	0	1	0	0	0	0	1	0	0	0	1	0	1	0	0
D19.1	0	0	0	0	0	0	0	0	0	0	0	0	0	1	0	0	0	0	0	0	1	0	0	0	1	0	1	1	0	1	0	0	1	1	0	1	1	0	0	0	1	0	0	0	1	0	1	0	0
D19.2	0	0	0	0	0	0	0	0	0	0	0	0	0	1	0	0	0	0	0	0	1	0	0	0	1	0	1	1	0	1	0	0	1	1	0	1	1	0	0	0	1	0	0	0	1	0	1	0	0
D19.3	0	0	0	0	0	0	0	0	0	0	0	0	0	1	0	0	0	0	0	0	1	0	0	0	1	0	1	1	0	1	0	0	1	1	0	1	1	0	0	0	1	0	0	0	1	0	1	0	0
D19.4	0	0	0	0	0	0	0	0	0	0	0	0	0	1	0	0	0	0	0	0	1	0	0	0	1	0	1	1	0	1	0	0	1	1	0	1	1	0	0	0	1	0	0	0	1	0	1	0	0
D36	0	0	0	0	0	0	0	0	0	0	0	0	0	1	0	0	0	0	0	0	1	1	0	0	1	0	1	1	0	1	0	0	1	1	0	1	0	0	0	0	1	0	0	0	1	0	1	0	0
D35.1	0	0	0	0	0	0	0	0	0	0	0	0	0	1	0	0	0	0	0	0	1	1	0	0	1	0	1	1	0	1	0	0	1	1	0	1	0	0	0	0	1	0	0	0	1	0	1	0	0
D35.2	0	0	0	0	0	0	0	0	0	0	0	0	0	1	0	0	0	0	0	0	1	1	0	0	1	0	1	1	1	1	0	0	1	1	0	1	0	0	0	0	1	0	0	0	1	0	1	0	0
D28.1	0	0	0	0	0	0	0	0	0	0	0	0	0	1	0	0	0	0	0	0	1	0	0	0	1	0	1	1	0	1	0	0	1	1	0	1	0	0	0	0	1	0	0	0	1	0	1	0	0
D28.2	0	0	0	0	0	0	0	0	0	0	0	0	0	1	0	0	0	0	0	0	1	0	0	0	1	0	1	1	0	1	0	0	1	1	0	1	0	0	0	0	1	0	0	0	1	0	1	0	0
D28.3	0	0	0	0	0	0	0	0	0	0	0	0	0	1	0	0	0	0	0	0	1	0	0	0	1	0	1	1	0	1	0	0	1	1	0	1	0	0	0	0	1	0	0	0	1	0	1	0	0
D28.4	0	0	0	0	0	0	0	0	0	0	0	0	0	1	0	0	0	0	0	0	1	0	0	0	1	0	1	1	0	1	0	0	1	1	0	1	0	0	0	0	1	0	0	0	1	0	1	0	0
D35.3	0	0	0	0	0	0	0	0	0	0	0	0	0	1	0	0	0	0	0	0	1	1	0	0	1	0	1	1	0	1	0	0	1	1	0	0	0	0	0	0	1	0	0	0	1	0	1	0	0
D35.4	0	0	0	0	0	0	0	0	0	0	0	0	0	1	0	0	0	0	0	0	1	1	0	0	1	0	1	1	0	1	0	0	1	1	0	1	0	0	0	0	1	0	0	0	1	0	1	0	0
D39.3	0	0	0	0	0	0	0	0	0	0	0	0	0	1	0	0	0	0	0	0	1	0	0	0	1	0	1	1	0	1	0	0	1	1	0	1	0	0	0	0	1	0	0	0	1	0	1	0	0
D39.4	0	0	0	0	0	0	0	0	0	0	0	0	0	1	0	0	0	0	0	0	1	0	0	0	1	0	1	1	0	1	0	0	1	1	0	1	0	0	0	0	1	0	0	0	1	0	1	0	0
D56.1	0	0	0	0	0	0	0	0	0	0	0	0	0	1	0	0	0	0	0	0	1	0	0	0	1	0	1	1	0	1	0	0	1	1	0	1	0	0	0	0	1	0	0	0	1	0	1	0	0
D56.2	0	0	0	0	0	0	0	0	0	0	0	0	0	1	0	0	0	0	0	0	1	0	0	0	1	0	1	1	0	1	0	0	1	1	0	1	0	0	0	0	1	0	0	0	1	0	1	0	0
[truncated: 483 more columns]

## Sheet: Non-synonymous SNVs 
SNPs that co-occur with the older lineage:
N16961	gene	locus tag	product	Type
142276	murI	N16961_VC00140	Glutamate racemase	Nonsynonymous
268101	argG	N16961_VC00255	Argininosuccinate synthase	Nonsynonymous
350685	tamA	N16961_VC00347	Translocation and assembly module TamA	Nonsynonymous
366810	mgtE	N16961_VC00359	Magnesium transporter MgtE	Nonsynonymous
446108	barA_1	N16961_VC00440	Signal transduction histidine-protein kinase BarA	Nonsynonymous
472402	nudF_1	N16961_VC00458	ADP-ribose pyrophosphatase	Nonsynonymous
705572	smrA_1	N16961_VC00661	putative DNA endonuclease SmrA	Nonsynonymous
724884	tycC	N16961_VC00673	Tyrocidine synthase 3	Nonsynonymous
1460165	cobB	N16961_VC01353	NAD-dependent protein deacylase	Nonsynonymous
1632723	cysG_2	N16961_VC01498	Siroheme synthase	Nonsynonymous
1703606	sdaC_2	N16961_VC01555	Serine transporter	Nonsynonymous
1753292	gyrA	N16961_VC01597	DNA gyrase subunit A	Nonsynonymous
2091252	stcE_1	N16961_VC01908	Metalloprotease StcE	Nonsynonymous
2286507	suhB	N16961_VC02090	Inositol-1-monophosphatase	Nonsynonymous
2403910	glmM	N16961_VC02194	Phosphoglucosamine mutase	Nonsynonymous
2412278	tyrS_1	N16961_VC02202	Tyrosine--tRNA ligase	Nonsynonymous
2456839	srmB_2	N16961_VC02231	ATP-dependent RNA helicase SrmB	Nonsynonymous
2539569	pctB_3	N16961_VC02319	Methyl-accepting chemotaxis protein PctB	Nonsynonymous
2868401	coaD	N16961_VC02635	Phosphopantetheine adenylyltransferase	Nonsynonymous
3138908	dctM_4	N16961_VCA02870	C4-dicarboxylate TRAP transporter large permease protein DctM	Nonsynonymous
3243832	ulaA	N16961_VCA02962	Ascorbate-specific PTS system EIIC component	Nonsynonymous
3540670	trmL_2	N16961_VCA03281	tRNA (cytidine(34)-2'-O)-methyltransferase	Nonsynonymous
3751310	phhA	N16961_VCA03472	Phenylalanine-4-hydroxylase	Nonsynonymous
3898864	mcpU_2	N16961_VCA03605	Methyl-accepting chemotaxis protein McpU	Nonsynonymous
3966989	yecS	N16961_VCA03664	L-cystine transport system permease protein YecS	Nonsynonymous
4002697	putA	N16961_VCA03696	Bifunctional protein PutA	Nonsynonymous
4025590	tar_2	N16961_VCA03713	Methyl-accepting chemotaxis protein II	Nonsynonymous
SNPs that co-occur with the more recent lineage:
N16961	gene	locus tag	product	Type
57381	thiG	N16961_VC00059	Thiazole synthase	Nonsynonymous
86313	ubiA	N16961_VC00087	4-hydroxybenzoate octaprenyltransferase	Nonsynonymous
141450		N16961_VC00139	Extracellular serine proteinase	Nonsynonymous
208649	dsbD	N16961_VC00201	Thiol:disulfide interchange protein DsbD	Nonsynonymous
391901	valS	N16961_VC00387	Valine--tRNA ligase	Nonsynonymous
504610	ftsI	N16961_VC00487	Peptidoglycan D,D-transpeptidase FtsI	Nonsynonymous
599162	lysX	N16961_VC00561	Alpha-aminoadipate--LysW ligase LysX	Nonsynonymous
615800	recD	N16961_VC00571	RecBCD enzyme subunit RecD	Nonsynonymous
676447	skp	N16961_VC00633	Chaperone protein Skp	Nonsynonymous
690692	mltD	N16961_VC00646	Membrane-bound lytic murein transglycosylase D	Nonsynonymous
1342660	ltxA	N16961_VC01244	Leukotoxin	Nonsynonymous
1399821	appC	N16961_VC01295	Cytochrome bd-II ubiquinol oxidase subunit 1	Nonsynonymous
1515466	ctxB	N16961_VC01405	Cholera enterotoxin subunit B	Nonsynonymous
1521727	rtxA	N16961_VC01414	Multifunctional-autoprocessing repeats-in-toxin	Nonsynonymous
1681365	rstA	N16961_VC01536	Transcriptional regulatory protein RstA	Nonsynonymous
1726300	licH	N16961_VC01571	putative 6-phospho-beta-glucosidase	Nonsynonymous
2025072	nagA_2	N16961_VC01850	N-acetylglucosamine-6-phosphate deacetylase	Nonsynonymous
2728629	mutL	N16961_VC02503	DNA mismatch repair protein MutL	Nonsynonymous
2820637	mak	N16961_VC02589	Fructokinase	Nonsynonymous
3438408	clcA	N16961_VCA03189	H(+)/Cl(-) exchange transporter ClcA	Nonsynonymous
3946404	gltR_2	N16961_VCA03647	HTH-type transcriptional regulator GltR	Nonsynonymous
